# Supplementary material for: CBP Is Required for Establishing Adaptive Gene Programs in the Adult Mouse Brain
Source: J Neurosci. 2022 Oct 19;42(42):7984–8001. doi: 10.1523/JNEUROSCI.0970-22.2022 (PMC9617619; doi:10.1523/JNEUROSCI.0970-22.2022)
Supplement: Figure 1-1 — RNA-seq samples generated in this study. Download Figure 1-1, XLSX file. [file ns-JN-RM-0970-22-s01.xlsx]

## Sheet: RNA-seq
Extended Data Figure 1-1. RNA-seq samples generated in this study.
FASTQ Name	Uniquely Number of Aligned Reads (samtools view -c -F260 )	Genotype	Treatment	Tissue	Aparaturs	Age	Molecule	Sequencing method	Gender	Animals/sample	Read length
RSP300KO1_20956_ATGTCA.fastq.gz	26006109	P300-ifKO		hippocampus	Hiseq2500	3-6 month	Total RNA	Single-end	Male	1	50
RSP300KO2_20957_CCGTCC.fastq.gz	33021062	P300-ifKO		hippocampus	Hiseq2500	3-6 month	Total RNA	Single-end	Male	1	50
RSP300KO5_20958_GTTTCG.fastq.gz	28887753	P300-ifKO		hippocampus	Hiseq2500	3-6 month	Total RNA	Single-end	Male	1	50
RSP300WT1_20953_CGATGT.fastq.gz	28742278	Control		hippocampus	Hiseq2500	3-6 month	Total RNA	Single-end	Male	1	50
RSP300WT2_20954_TGACCA.fastq.gz	27608810	Control		hippocampus	Hiseq2500	3-6 month	Total RNA	Single-end	Male	1	50
RSP300WT5_20955_CAGATC.fastq.gz	29308892	Control		hippocampus	Hiseq2500	3-6 month	Total RNA	Single-end	Male	1	50
CBP_CBPifKO_rep1.fastq.gz	33120474	CBP-ifKO		hippocampus	Hiseq2500	3-6 month	Total RNA	Single-end	Female	3	50
CBP_CBPifKO_rep2.fastq.gz	22653117	CBP-ifKO		hippocampus	Hiseq2500	3-6 month	Total RNA	Single-end	Female	3	50
CBP_CBPifKO_rep3.fastq.gz	26295993	CBP-ifKO		hippocampus	Hiseq2500	3-6 month	Total RNA	Single-end	Female	3	50
CBP_Control_rep1.fastq.gz	24607144	Control		hippocampus	Hiseq2500	3-6 month	Total RNA	Single-end	Female	3	50
CBP_Control_rep2.fastq.gz	22712307	Control		hippocampus	Hiseq2500	3-6 month	Total RNA	Single-end	Female	3	50
CBP_Control_rep3.fastq.gz	24370222	Control		hippocampus	Hiseq2500	3-6 month	Total RNA	Single-end	Female	3	50
KOKind0_mm_totalrna_sr_Mlipinski_E_1_S25_L005_R1_001.fastq.gz	22090145	CBP-ifKO	Kind0	hippocampus	Hiseq2500	3-6 month	Total RNA	Single-end	Male	1	50
KOKind0_mm_totalrna_sr_Mlipinski_E_2_S26_L005_R1_001.fastq.gz	27120807	CBP-ifKO	Kind0	hippocampus	Hiseq2500	3-6 month	Total RNA	Single-end	Male	1	50
KOKind0_mm_totalrna_sr_Mlipinski_E_3_S27_L005_R1_001.fastq.gz	33152446	CBP-ifKO	Kind0	hippocampus	Hiseq2500	3-6 month	Total RNA	Single-end	Male	1	50
KOKind45_mm_totalrna_sr_Mlipinski_F_1_S28_L005_R1_001.fastq.gz	26211722	CBP-ifKO	Kind45	hippocampus	Hiseq2500	3-6 month	Total RNA	Single-end	Male	1	50
KOKind45_mm_totalrna_sr_Mlipinski_F_2_S29_L005_R1_001.fastq.gz	26879163	CBP-ifKO	Kind45	hippocampus	Hiseq2500	3-6 month	Total RNA	Single-end	Male	1	50
KOKind45_mm_totalrna_sr_Mlipinski_F_3_S30_L005_R1_001.fastq.gz	21290013	CBP-ifKO	Kind45	hippocampus	Hiseq2500	3-6 month	Total RNA	Single-end	Male	1	50
KOSal0_mm_totalrna_sr_Mlipinski_D_1_S22_L004_R1_001.fastq.gz	42184044	CBP-ifKO	Sal	hippocampus	Hiseq2500	3-6 month	Total RNA	Single-end	Male	1	50
KOSal0_mm_totalrna_sr_Mlipinski_D_2_S23_L004_R1_001.fastq.gz	12975509	CBP-ifKO	Sal	hippocampus	Hiseq2500	3-6 month	Total RNA	Single-end	Male	1	50
KOSal0_mm_totalrna_sr_Mlipinski_D_3_S24_L004_R1_001.fastq.gz	34226878	CBP-ifKO	Sal	hippocampus	Hiseq2500	3-6 month	Total RNA	Single-end	Male	1	50
WTKind0_mm_totalrna_sr_Mlipinski_B_1_S16_L003_R1_001.fastq.gz	29198283	Control	Kind0	hippocampus	Hiseq2500	3-6 month	Total RNA	Single-end	Male	1	50
WTKind0_mm_totalrna_sr_Mlipinski_B_2_S17_L003_R1_001.fastq.gz	21892049	Control	Kind0	hippocampus	Hiseq2500	3-6 month	Total RNA	Single-end	Male	1	50
WTKind0_mm_totalrna_sr_Mlipinski_B_3_S18_L003_R1_001.fastq.gz	27512235	Control	Kind0	hippocampus	Hiseq2500	3-6 month	Total RNA	Single-end	Male	1	50
WTKind45_mm_totalrna_sr_Mlipinski_C_1_S19_L004_R1_001.fastq.gz	32068097	Control	Kind45	hippocampus	Hiseq2500	3-6 month	Total RNA	Single-end	Male	1	50
WTKind45_mm_totalrna_sr_Mlipinski_C_3_S21_L004_R1_001.fastq.gz	25798149	Control	Kind45	hippocampus	Hiseq2500	3-6 month	Total RNA	Single-end	Male	1	50
WTSal0_mm_totalrna_sr_Mlipinski_A_1_S13_L003_R1_001.fastq.gz	32600566	Control	Sal	hippocampus	Hiseq2500	3-6 month	Total RNA	Single-end	Male	1	50
WTSal0_mm_totalrna_sr_Mlipinski_A_2_S14_L003_R1_001.fastq.gz	21251362	Control	Sal	hippocampus	Hiseq2500	3-6 month	Total RNA	Single-end	Male	1	50
WTSal0_mm_totalrna_sr_Mlipinski_A_3_S15_L003_R1_001.fastq.gz	29526660	Control	Sal	hippocampus	Hiseq2500	3-6 month	Total RNA	Single-end	Male	1	50
KEE1_26028_ACTTGA.fastq.gz	43198248	CBP-ifKO	Environmental enrichment	hippocampus	Hiseq2500	3-6 month	Total RNA	Single-end	Female	1	50
KEE1_26028_ACTTGA_re.fastq.gz
KEE2_26029_TAGCTT.fastq.gz	42864762	CBP-ifKO	Environmental enrichment	hippocampus	Hiseq2500	3-6 month	Total RNA	Single-end	Female	1	50
KEE2_26029_TAGCTT_re.fastq.gz
KEE3_26030_GGCTAC.fastq.gz	38324412	CBP-ifKO	Environmental enrichment	hippocampus	Hiseq2500	3-6 month	Total RNA	Single-end	Female	1	50
KEE3_26030_GGCTAC_re.fastq.gz
KHC1_26022_ATGTCA.fastq.gz	38380006	CBP-ifKO	Standart Cage	hippocampus	Hiseq2500	3-6 month	Total RNA	Single-end	Female	1	50
KHC1_26022_ATGTCA_re.fastq.gz
KHC2_26023_CCGTCC.fastq.gz	33089170	CBP-ifKO	Standart Cage	hippocampus	Hiseq2500	3-6 month	Total RNA	Single-end	Female	1	50
KHC2_26023_CCGTCC_re.fastq.gz
KHC3_26024_GTCCGC.fastq.gz	42968920	CBP-ifKO	Standart Cage	hippocampus	Hiseq2500	3-6 month	Total RNA	Single-end	Female	1	50
KHC3_26024_GTCCGC_re.fastq.gz
WEE1_26025_GTTTCG.fastq.gz	31820571	Control	Environmental enrichment	hippocampus	Hiseq2500	3-6 month	Total RNA	Single-end	Female	1	50
WEE1_26025_GTTTCG_re.fastq.gz
WEE2_26026_ACTGAT.fastq.gz	31409626	Control	Environmental enrichment	hippocampus	Hiseq2500	3-6 month	Total RNA	Single-end	Female	1	50
WEE2_26026_ACTGAT_re.fastq.gz
WEE3_26027_ATCACG.fastq.gz	32191382	Control	Environmental enrichment	hippocampus	Hiseq2500	3-6 month	Total RNA	Single-end	Female	1	50
WEE3_26027_ATCACG_re.fastq.gz
WHC1_26019_CGATGT.fastq.gz	31472526	Control	Standart Cage	hippocampus	Hiseq2500	3-6 month	Total RNA	Single-end	Female	1	50
WHC1_26019_CGATGT_re.fastq.gz
WHC2_26020_TGACCA.fastq.gz	31724364	Control	Standart Cage	hippocampus	Hiseq2500	3-6 month	Total RNA	Single-end	Female	1	50
WHC2_26020_TGACCA_re.fastq.gz
WHC3_26021_CAGATC.fastq.gz	32102763	Control	Standart Cage	hippocampus	Hiseq2500	3-6 month	Total RNA	Single-end	Female	1	50
WHC3_26021_CAGATC_re.fastq.gz
