# Supplementary material for: CBP Is Required for Establishing Adaptive Gene Programs in the Adult Mouse Brain
Source: J Neurosci. 2022 Oct 19;42(42):7984–8001. doi: 10.1523/JNEUROSCI.0970-22.2022 (PMC9617619; doi:10.1523/JNEUROSCI.0970-22.2022)
Supplement: Figure 1-2 — Two sheets. a, Downregulated genes in the CBP-ifKO RNA-seq. b, Upregulated genes in the CBP-ifKO RNA-seq (see attached Excel file). Download Figure 1-2, XLSX file. [file ns-JN-RM-0970-22-s02.xlsx]

## Sheet: common_Downregulated
Extended Data Figure 1-2a. Common genes transcriptionally dowregulated in CBP-ifKOs (comparison of 3 independent RNA-seq screens)
Filters: padj < 0.05 & log2FoldChange < 0
control n=3 & CBPifKO n=3 biological independent samples for each screen
Chr	Start	End	Ensemlb_Id	mgi_symbol	Strand
chr3	58117053	58167616	ENSMUSG00000104586	4921539H07Rik	+
chr16	31092412	31201245	ENSMUSG00000049076	Acap2	-
chr2	58267453	58357895	ENSMUSG00000026834	Acvr1c	-
chr7	139834174	139878088	ENSMUSG00000025475	Adgra1	+
chr4	153373221	153482811	ENSMUSG00000039546	Ajap1	-
chr5	140724127	140761439	ENSMUSG00000050022	Amz1	+
chr2	118699103	118703963	ENSMUSG00000078137	Ankrd63	-
chr2	110655201	110950923	ENSMUSG00000074968	Ano3	-
chr13	62964893	63326096	ENSMUSG00000021458	Aopep	+
chr5	137034993	137046135	ENSMUSG00000004849	Ap1s1	-
chr7	64501706	64753878	ENSMUSG00000030519	Apba2	+
chr7	105558483	105581653	ENSMUSG00000037032	Apbb1	-
chr13	97899469	98206439	ENSMUSG00000021662	Arhgef28	-
chr4	9448069	9669344	ENSMUSG00000028207	Asph	-
chr2	109674700	109727007	ENSMUSG00000048482	Bdnf	+
chr1	120340582	120343174	ENSMUSG00000036907	C1ql2	+
chr11	4736892	4746778	ENSMUSG00000009075	Cabp7	-
chr11	94408391	94474198	ENSMUSG00000020866	Cacna1g	-
chr8	110137502	110168210	ENSMUSG00000003657	Calb2	-
chr7	16915379	16924114	ENSMUSG00000019370	Calm3	-
chr5	130369455	130847412	ENSMUSG00000060371	Caln1	+
chr1	193346346	193370298	ENSMUSG00000016179	Camk1g	-
chr4	138454314	138460123	ENSMUSG00000046447	Camk2n1	+
chr18	32934931	33191228	ENSMUSG00000038128	Camk4	+
chr11	73019008	73042073	ENSMUSG00000020785	Camkk1	+
chr5	122731170	122779409	ENSMUSG00000029471	Camkk2	-
chr9	107935674	107949691	ENSMUSG00000032936	Camkv	+
chr4	139192899	139291818	ENSMUSG00000028745	Capzb	+
chr9	121489824	121495694	ENSMUSG00000032532	Cck	-
chr7	144929931	144939925	ENSMUSG00000070348	Ccnd1	-
chr1	194938819	194961279	ENSMUSG00000016494	Cd34	+
chr8	118283733	119324921	ENSMUSG00000031841	Cdh13	+
chr5	101765130	101823858	ENSMUSG00000029330	Cds1	+
chr7	34674468	34812711	ENSMUSG00000060402	Chst8	-
chr1	115684756	116587323	ENSMUSG00000070695	Cntnap5a	+
chr9	79598991	79718831	ENSMUSG00000032332	Col12a1	-
chr13	54371349	54383917	ENSMUSG00000025867	Cplx2	+
chr9	104547286	105034544	ENSMUSG00000032564	Cpne4	+
chr17	29155556	29238167	ENSMUSG00000024008	Cpne5	-
chr15	90487482	90679432	ENSMUSG00000052560	Cpne8	-
chr16	4081328	4213997	ENSMUSG00000022521	Crebbp	-
chr17	78200248	78376592	ENSMUSG00000024074	Crim1	+
chr19	42268287	42431785	ENSMUSG00000042401	Crtac1	-
chr7	120186380	120202111	ENSMUSG00000030905	Crym	-
chr15	81936759	81950941	ENSMUSG00000042109	Csdc2	+
chr8	4257660	4259274	ENSMUSG00000048644	Ctxn1	-
chr11	116645595	116654313	ENSMUSG00000020810	Cygb	-
chr12	105453856	105493095	ENSMUSG00000094910	D430019H16Rik	+
chr15	98803777	98809490	ENSMUSG00000059213	Ddn	-
chr12	37817726	38634239	ENSMUSG00000036095	Dgkb	+
chr12	90724552	90738438	ENSMUSG00000007682	Dio2	-
chr13	52504380	52531279	ENSMUSG00000047842	Diras2	-
chr7	29303951	29318243	ENSMUSG00000030584	Dpf1	+
chr18	43320984	43438286	ENSMUSG00000024501	Dpysl3	-
chr8	34807297	34819894	ENSMUSG00000031530	Dusp4	+
chr4	141858142	141874920	ENSMUSG00000040659	Efhd2	-
chr3	89313899	89322965	ENSMUSG00000028039	Efna3	-
chr11	69554092	69560205	ENSMUSG00000003934	Efnb3	-
chr15	65787034	65873816	ENSMUSG00000015002	Efr3a	+
chr4	124880899	124917800	ENSMUSG00000028876	Epha10	+
chr7	25242561	25250761	ENSMUSG00000040857	Erf	-
chr4	115967145	116017926	ENSMUSG00000034171	Faah	-
chr16	20693241	20703048	ENSMUSG00000050821	Fam131a	+
chr12	12262139	12380965	ENSMUSG00000020589	Fam49a	+
chr9	70088511	70142560	ENSMUSG00000032224	Fam81a	-
chr2	31813290	31846005	ENSMUSG00000026841	Fibcd1	-
chr2	151542483	151561692	ENSMUSG00000032966	Fkbp1a	+
chr9	45370185	45396159	ENSMUSG00000066705	Fxyd6	+
chr7	31042513	31051467	ENSMUSG00000036578	Fxyd7	-
chr7	57407672	57510059	ENSMUSG00000055078	Gabra5	-
chr19	21391307	21473445	ENSMUSG00000058624	Gda	-
chr14	70890120	70979838	ENSMUSG00000022103	Gfra2	+
chr11	77493562	77507786	ENSMUSG00000011877	Git1	+
chr19	44685811	44695460	ENSMUSG00000097683	Gm26644	-
chr12	27050950	27160633	ENSMUSG00000094002	Gm9866	-
chr19	42247574	42270348	ENSMUSG00000042532	Golga7b	+
chr15	99717515	99725005	ENSMUSG00000023019	Gpd1	+
chr6	124858444	124863983	ENSMUSG00000038390	Gpr162	-
chr15	101224188	101232756	ENSMUSG00000000531	Grasp	+
chr5	9485541	9725170	ENSMUSG00000003974	Grm3	-
chr18	65872820	65886596	ENSMUSG00000024517	Grp	+
chr7	27523267	27531175	ENSMUSG00000040424	Hipk4	+
chr4	123183227	123194701	ENSMUSG00000046093	Hpcal4	+
chr2	180099465	180104488	ENSMUSG00000039059	Hrh3	-
chr13	105443639	105448122	ENSMUSG00000021721	Htr1a	+
chr12	25093799	25097140	ENSMUSG00000020644	Id2	-
chr11	99041244	99054392	ENSMUSG00000017493	Igfbp4	+
chr4	140026846	140246784	ENSMUSG00000040972	Igsf21	-
chr1	85894281	85908675	ENSMUSG00000026223	Itm2c	+
chr2	119742337	119751263	ENSMUSG00000027296	Itpka	+
chr2	107290639	107298502	ENSMUSG00000042604	Kcna4	+
chr3	64949196	65378223	ENSMUSG00000027827	Kcnab1	+
chr12	17172100	17176888	ENSMUSG00000051726	Kcnf1	-
chr15	99224861	99242817	ENSMUSG00000037579	Kcnh3	+
chr19	45791839	45816061	ENSMUSG00000025221	Kcnip2	-
chr2	127456498	127522094	ENSMUSG00000079056	Kcnip3	-
chr15	79483714	79505241	ENSMUSG00000044216	Kcnj4	-
chr14	23289431	24014491	ENSMUSG00000063142	Kcnma1	-
chr18	45268860	45686024	ENSMUSG00000054477	Kcnn2	+
chr1	21398403	21961942	ENSMUSG00000028033	Kcnq5	-
chr15	45106284	45114920	ENSMUSG00000022342	Kcnv1	-
chr8	64739675	64850017	ENSMUSG00000031605	Klhl2	-
chr7	139894696	139941537	ENSMUSG00000066129	Kndc1	+
chr15	101858731	101869705	ENSMUSG00000067594	Krt77	-
chr8	72814599	73353540	ENSMUSG00000004383	Large1	-
chr14	70530685	70538324	ENSMUSG00000033595	Lgi3	+
chr17	17402672	17459387	ENSMUSG00000047786	Lix1	+
chr11	45928269	45944935	ENSMUSG00000044847	Lsm11	-
chr7	54835498	55268885	ENSMUSG00000063297	Luzp2	+
chr15	74747852	74753046	ENSMUSG00000022594	Lynx1	-
chr9	109931460	110083955	ENSMUSG00000032479	Map4	+
chr13	76384535	77031810	ENSMUSG00000021596	Mctp1	+
chr15	83779467	83858494	ENSMUSG00000041708	Mpped1	+
chr6	54681624	54703851	ENSMUSG00000038065	Mturn	+
chr18	74440936	74771493	ENSMUSG00000025885	Myo5b	+
chr7	4922028	4925006	ENSMUSG00000035285	Nat14	+
chr4	139082284	139092993	ENSMUSG00000041120	Nbl1	-
chr2	31245823	31295989	ENSMUSG00000062661	Ncs1	+
chr8	119446719	119472640	ENSMUSG00000031837	Necab2	+
chr2	154544399	154558890	ENSMUSG00000027489	Necab3	-
chr14	68083863	68089095	ENSMUSG00000022055	Nefl	+
chr18	22693181	23041653	ENSMUSG00000041923	Nol4	-
chr5	144545902	144557478	ENSMUSG00000059991	Nptx2	+
chr7	109758055	109782025	ENSMUSG00000034825	Nrip3	-
chr13	36725361	36735131	ENSMUSG00000039114	Nrn1	-
chr11	103821782	103954056	ENSMUSG00000034187	Nsf	-
chr9	28994750	29963141	ENSMUSG00000059974	Ntm	-
chr17	27579382	27623495	ENSMUSG00000024213	Nudt3	-
chr5	30367062	30461932	ENSMUSG00000062372	Otof	-
chr1	42590782	42694842	ENSMUSG00000060424	Pantr1	-
chr14	88464743	88471396	ENSMUSG00000050505	Pcdh20	-
chr13	75089826	75134861	ENSMUSG00000021587	Pcsk1	+
chr2	79834453	80129458	ENSMUSG00000059173	Pde1a	-
chr2	129686565	129699844	ENSMUSG00000027400	Pdyn	-
chr1	172196728	172206804	ENSMUSG00000013698	Pea15a	-
chr4	4133531	4138819	ENSMUSG00000045573	Penk	-
chr7	100227394	100278868	ENSMUSG00000030729	Pgm2l1	+
chr8	22757727	22782844	ENSMUSG00000031538	Plat	+
chr4	154983115	155056784	ENSMUSG00000029055	Plch2	-
chr15	103530279	103538003	ENSMUSG00000022490	Ppp1r1a	-
chr11	94991035	95006899	ENSMUSG00000038976	Ppp1r9b	+
chr11	17159263	17200375	ENSMUSG00000033953	Ppp3r1	+
chr12	103532283	103613831	ENSMUSG00000021209	Ppp4r4	+
chr6	65778988	65937010	ENSMUSG00000029913	Prdm5	+
chr7	122288751	122634402	ENSMUSG00000052889	Prkcb	+
chr19	46312087	46327156	ENSMUSG00000037126	Psd	-
chr8	67689082	68212027	ENSMUSG00000030465	Psd3	-
chr3	108383839	108388231	ENSMUSG00000068744	Psrc1	+
chr7	135537481	135686293	ENSMUSG00000041836	Ptpre	+
chr4	131768457	131838288	ENSMUSG00000028909	Ptpru	-
chr12	29937608	30017658	ENSMUSG00000020674	Pxdn	+
chr12	76797960	76822908	ENSMUSG00000021062	Rab15	-
chr17	24527241	24534210	ENSMUSG00000079657	Rab26	-
chr11	74383356	74610915	ENSMUSG00000038807	Rap1gap2	-
chr5	120648812	120679597	ENSMUSG00000029602	Rasal1	+
chr11	59963181	59964944	ENSMUSG00000049892	Rasd1	-
chr8	75213944	75224113	ENSMUSG00000034472	Rasd2	+
chr6	118011438	118091546	ENSMUSG00000030134	Rasgef1a	+
chr5	74195286	74199481	ENSMUSG00000049907	Rasl11b	+
chr13	55369732	55384687	ENSMUSG00000052087	Rgs14	+
chr1	169741477	169747642	ENSMUSG00000038530	Rgs4	-
chr11	80300912	80355955	ENSMUSG00000017692	Rhbdl3	+
chr19	5050481	5057071	ENSMUSG00000024883	Rin1	+
chr5	14025276	14256689	ENSMUSG00000063531	Sema3e	+
chr9	57940112	57962865	ENSMUSG00000038264	Sema7a	+
chr11	117199661	117362325	ENSMUSG00000059248	Sept9	+
chr12	104406729	104414329	ENSMUSG00000021091	Serpina3n	+
chr7	141429744	141437892	ENSMUSG00000019082	Slc25a22	-
chr17	81373105	81738377	ENSMUSG00000054640	Slc8a1	-
chr11	53476573	53480274	ENSMUSG00000044352	Sowaha	-
chr12	58211772	58214444	ENSMUSG00000035431	Sstr1	+
chr15	78537008	78544685	ENSMUSG00000044933	Sstr3	-
chr1	180432387	180483504	ENSMUSG00000053963	Stum	-
chr13	95954594	96132577	ENSMUSG00000051111	Sv2c	-
chr6	115134902	115282006	ENSMUSG00000009394	Syn2	+
chr7	118380717	118448222	ENSMUSG00000058420	Syt17	-
chr6	96113154	96657198	ENSMUSG00000059187	Tafa1	+
chr3	22076652	22216594	ENSMUSG00000027630	Tbl1xr1	+
chr3	89215180	89226837	ENSMUSG00000028047	Thbs3	+
chr4	48585174	48663131	ENSMUSG00000028347	Tmeff1	+
chr12	15791727	15816922	ENSMUSG00000020601	Trib2	-
chr9	8544142	8680741	ENSMUSG00000031997	Trpc6	+
chr1	75214228	75219865	ENSMUSG00000026202	Tuba4a	-
chr8	123411424	123422015	ENSMUSG00000062380	Tubb3	+
chr2	119797733	119818104	ENSMUSG00000027298	Tyro3	+
chr12	11325242	11436613	ENSMUSG00000054459	Vsnl1	-
chr1	9601199	9627143	ENSMUSG00000067879	Vxn	+
chr5	36966104	36989205	ENSMUSG00000039474	Wfs1	-
chr4	137277489	137299726	ENSMUSG00000036856	Wnt4	+
chr15	85535437	85582473	ENSMUSG00000022382	Wnt7b	-
chr11	59306928	59333552	ENSMUSG00000000126	Wnt9a	+
chr10	67886103	67912662	ENSMUSG00000037855	Zfp365	-

## Sheet: common_Upregulated
Extended Data Figure 1-2b. Common genes transcriptionally upregulated in CBP-ifKOs (comparison of 3 independent RNA-seq screens)
Filters: padj < 0.05 & log2FoldChange > 0
control n=3 & CBPifKO n=3 biological independent samples for each screen
Chr	Start	End	Ensemlb_Id	mgi_symbol	Strand
chr11	23487882	23498030	ENSMUSG00000020288	Ahsa2	-
chr16	50191844	50432390	ENSMUSG00000022641	Bbx	-
chr13	74692368	74808810	ENSMUSG00000021585	Cast	-
chr3	114030540	114220718	ENSMUSG00000027966	Col11a1	+
chr6	113282307	113305627	ENSMUSG00000030270	Cpne9	+
chr17	78852564	78882573	ENSMUSG00000024079	Eif2ak2	-
chr10	4611593	5005614	ENSMUSG00000019768	Esr1	+
chr10	39118804	39133914	ENSMUSG00000051736	Fam229b	-
chrX	50555744	50635321	ENSMUSG00000085396	Firre	-
chr8	80611080	80695356	ENSMUSG00000042353	Frem3	+
chr1	72857932	72874884	ENSMUSG00000026185	Igfbp5	-
chr18	7347959	7626866	ENSMUSG00000057440	Mpp7	-
chr3	132881745	132950291	ENSMUSG00000040998	Npnt	-
chr3	96706067	96708562	ENSMUSG00000028100	Nudt17	-
chr18	37400855	37403909	ENSMUSG00000051242	Pcdhb9	+
chr16	15637866	15842235	ENSMUSG00000022672	Prkdc	+
chr13	37778400	37952005	ENSMUSG00000039087	Rreb1	+
chr6	38305286	38354603	ENSMUSG00000029826	Zc3hav1	-
chr5	138441468	138460694	ENSMUSG00000036898	Zfp157	+
