# Supplementary material for: CBP Is Required for Establishing Adaptive Gene Programs in the Adult Mouse Brain
Source: J Neurosci. 2022 Oct 19;42(42):7984–8001. doi: 10.1523/JNEUROSCI.0970-22.2022 (PMC9617619; doi:10.1523/JNEUROSCI.0970-22.2022)
Supplement: Figure 2-1 — Extended information on statistical analysis of behavioral experiments in Figure 2. Download Figure 2-1, XLSX file. [file ns-JN-RM-0970-22-s03.xlsx]

## Sheet: Fig.2
Extended Data Figure 2-1
Control vs CBP-ifKO	Figure	Test		p-value	N control	N CBP-ifKO
OF_CBP_distance	2 b)	U Mann-Whitney	U=46	0.762	10	10
EPM_CBP_%time	2 c)	U Mann-Whitney	close U=88	0.346	17	13
			open U=87	0.325
			center U=66	0.063
Rotarod_CBP	2 d)	U Mann-Whitney	U= 37	0.227	9	12
Porsolt_CBP	2 e)	ANOVA repetead mesures	F=1,126	0.302	10	11
MBT_CBP	2 f)	U Mann-Whitney	U=9	0.0005	10	11
NOR_CBP	2 g)	U Mann-Whitney	training U=40	0.45
			test U=16	0.01
Social_CBP	2 h)	U Mann-Whitney	Sociability U=46	0.404	9	13
			Social Recognition U=28	0.041
MWM_CBP HC Latency Visual	2 i)	ANOVA repetead mesures	F=0,321	0.578	10	11
MWM_CBP HC Latency Hidden	2 i)	ANOVA repetead mesures	F=0,178	0.678	10	11
FC_CBP	2 j)	U Mann-Whitney	context U=38	0.44	8	12
			pre-tone U=44	0.758
			tone U=42	0.643
Control vs P300-ifKO	Figure	Test		p-value	N control	N P300-ifKO
OF_P300	2 k-l)	U Mann-Whitney	Distance U=41	0.243	9	13
			Border U=43	0.301
			Middle U=49	0.526
			Center U=46	0.404
Rotarod_P300	2 m)	U Mann-Whitney	U=30	0.057	9	13
Porsolt_P300	2 n)	ANOVA repetead mesures	F= 0,898	0.355	9	13
MBT_P300	2 o)	U Mann-Whitney	U=45,5	0.543	9	12
NOR_P300	2 p)	U Mann-Whitney	training U=41	0.243	9	13
			test U=56	0.867
Social_P300	2 q)	U Mann-Whitney	Sociability U=5	0.724	4	3
			Social Recognition U=5	0.724
MWM_P300 HC Latency Visual	2 r)	ANOVA repetead mesures	F=0,097	0.758	9	13
MWM_P300 HC Latency Hidden	2 r)	ANOVA repetead mesures	F=0,348	0.562	9	13
FC_P300	2 s)	U Mann-Whitney	context U=56	1	8	14
			pre_tone U=35	0.152
			tone U=46,5	0.517
