# Supplementary material for: CBP Is Required for Establishing Adaptive Gene Programs in the Adult Mouse Brain
Source: J Neurosci. 2022 Oct 19;42(42):7984–8001. doi: 10.1523/JNEUROSCI.0970-22.2022 (PMC9617619; doi:10.1523/JNEUROSCI.0970-22.2022)
Supplement: Figure 3-1 — Extended information on statistical analysis of behavioral experiments in Figure 3. Download Figure 3-1, XLSX file. [file ns-JN-RM-0970-22-s04.xlsx]

## Sheet: Fig.3
Extended Data Figure 3-1
	Figure	Test		p-value	N control	N CBP-ifKO	N young	N aged
Weight	3 a)	U Mann-Whitney	young female U=159	0.124	20	22
			young male U=145	0.004	30	19
			old female U=23	0	11	21
			old male U=5	0	15	12
Gait	3 g)	U Mann-Whitney	Control U=21	0.102			7	9
			CBPifKO U=9	0.004			9	7
MWM_CBP Old Latency Visual	3 h)	ANOVA repetead mesures	F=1,220	0.282	14	9
MWM_CBP Old Latency Hidden	3 h)	ANOVA repetead mesures	F=5,947	0.024	14	9
FC_CBP	S3 i)	U Mann-Whitney	context U=101	0.647	16	14
			pre_tone U=73	0.143
			tone U=101,5	0.913
Fear_extinction_young	3 j)	ANOVA repetead mesures	F=0,747	0.4	10	8
Fear_extinction_old	3 j)	ANOVA repetead mesures	F=10,715	0.011	5	5
