# Supplementary material for: CBP Is Required for Establishing Adaptive Gene Programs in the Adult Mouse Brain
Source: J Neurosci. 2022 Oct 19;42(42):7984–8001. doi: 10.1523/JNEUROSCI.0970-22.2022 (PMC9617619; doi:10.1523/JNEUROSCI.0970-22.2022)
Supplement: Figure 4-1 — ChIP-seq samples generated in this study. Download Figure 4-1, XLSX file. [file ns-JN-RM-0970-22-s05.xlsx]

## Sheet: ChIP-seq
Extended Data Figure 4-1. ChIP-seq samples used in this study.
FASTQ Name	Processed data	Uniquely Number of Aligned Reads (samtools view -c -F260 )	Genotype	Antibody	Treatment	Tissue	Apparatus	Age	Molecule	Sequencing method	Gender	Animals/sample	Read length
H3K27ac_EE_CBPifKO_rep1.fastq.gz	H3K27ac_EE_CBPifKO.bw	53048881	CBP-ifKO	H3K27ac	Environmental enrichment	hippocampus	Hiseq2500	3-6 month	Genomic DNA	Single-end	Female	1	50
H3K27ac_EE_CBPifKO_rep2.fastq.gz		50379333	CBP-ifKO	H3K27ac	Environmental enrichment	hippocampus	Hiseq2500	3-6 month	Genomic DNA	Single-end	Female	1	50
H3K27ac_EE_Control_rep1.fastq.gz	H3K27ac_EE_Control.bw	51523023	Control	H3K27ac	Environmental enrichment	hippocampus	Hiseq2500	3-6 month	Genomic DNA	Single-end	Female	1	50
H3K27ac_EE_Control_rep2.fastq.gz		53252723	Control	H3K27ac	Environmental enrichment	hippocampus	Hiseq2500	3-6 month	Genomic DNA	Single-end	Female	1	50
H3K27ac_SC_CBPifKO_rep1.fastq.gz	H3K27ac_SC_CBPifKO.bw	51504604	CBP-ifKO	H3K27ac	Standart Cage	Camk2a+ neurons from hippocampus	Hiseq2500	3-6 month	Genomic DNA	Single-end	Female	1	50
H3K27ac_SC_CBPifKO_rep2.fastq.gz		51119534	CBP-ifKO	H3K27ac	Standart Cage	hippocampus	Hiseq2500	3-6 month	Genomic DNA	Single-end	Female	1	50
H3K27ac_SC_Control_rep1.fastq.gz	H3K27ac_SC_Control.bw	48583988	Control	H3K27ac	Standart Cage	hippocampus	Hiseq2500	3-6 month	Genomic DNA	Single-end	Female	1	50
H3K27ac_SC_Control_rep2.fastq.gz		49759966	Control	H3K27ac	Standart Cage	hippocampus	Hiseq2500	3-6 month	Genomic DNA	Single-end	Female	1	50
H3K27ac_exp1_CBPifKO_rep1.fastq.gz	H3K27ac_exp1_CBPifKO.fastq.gz	44797637	CBP-ifKO	H3K27ac		hippocampus	Hiseq2500	3-6 month	Genomic DNA	Single-end	Male	3	50
H3K27ac_exp1_CBPifKO_rep2.fastq.gz		49301646	CBP-ifKO	H3K27ac		hippocampus	Hiseq2500	3-6 month	Genomic DNA	Single-end	Male	3	50
H3K27ac_exp1_Control_rep1.fastq.gz	H3K27ac_exp1_Control.fastq.gz	34807689	Control	H3K27ac		hippocampus	Hiseq2500	3-6 month	Genomic DNA	Single-end	Male	3	50
H3K27ac_exp1_Control_rep2.fastq.gz		40247062	Control	H3K27ac		hippocampus	Hiseq2500	3-6 month	Genomic DNA	Single-end	Male	3	50
GBD10_H2bac_CBPifKO.fastq.gz	GBD10_H2bac_CBPifKO.bw	7289413	CBP-ifKO	H2bac		hippocampus	Hiseq2000	3-6 month	Genomic DNA	Single-end	Male	3	50
GBD9_H2bac_control.fastq.gz	GBD9_H2bac_control.bw	8370463	Control	H2bac		hippocampus	Hiseq2000	3-6 month	Genomic DNA	Single-end	Male	3	50
GBD22_H2bac_control_het.fastq.gz	GBD22_H2bac_control_het.bw	7174633	Control	H2bac		hippocampus	Hiseq2000	3-6 month	Genomic DNA	Single-end	Male	3	50
GBD33_H2bac_CBPhet_het.fastq.gz	GBD33_H2bac_CBPhet.bw	7426785	CBP+/-	H2bac		hippocampus	Hiseq2000	3-6 month	Genomic DNA	Single-end	Male	3	50
GBD12_H3K914_control.fastq.gz	GBD12_H3K914_control.bw	7279487	Control	H3K914ac		hippocampus	Hiseq2000	3-6 month	Genomic DNA	Single-end	Male	3	50
GBD13_H3K914_control.fastq.gz	GBD13_H3K914_control.bw	6232355	CBP-ifKO	H3K914ac		hippocampus	Hiseq2000	3-6 month	Genomic DNA	Single-end	Male	3	50
GBD54_PolII_Control.fastq.gz		21443770	Control	Pol2		hippocampus	Hiseq2500	3-6 month	Genomic DNA	Single-end	Male	1	50
GBD55_PolII_CBPifKO.fastq.gz		20658729	CBP-ifKO	Pol2		hippocampus	Hiseq2500	3-6 month	Genomic DNA	Single-end	Male	1	50
GBD56_TFIIBac_control.fastq.gz		22015504	Control	TFIIBac		hippocampus	Hiseq2500	3-6 month	Genomic DNA	Single-end	Male	1	50
GBD57_TFIIBac_CBPifKO.fastq.gz		19308592	CBP-ifKO	TFIIBac		hippocampus	Hiseq2500	3-6 month	Genomic DNA	Single-end	Male	1	50
Camk2a_neurons_H3K27ac_EE.fastq.gz	Camk2a_neurons_H3K27ac_EE.bw	37803080	Control	H3K27ac	Environmental enrichment	Camk2a+ neurons from hippocampus	Hiseq2500	3-6 month	Genomic DNA	Single-end	Female	1	50
Camk2a_neurons_H3K27ac_SC.fastq.gz	Camk2a_neurons_H3K27ac_SC.bw	37500724	Control	H3K27ac	Standart Cage	Camk2a+ neurons from hippocampus	Hiseq2500	3-6 month	Genomic DNA	Single-end	Female	1	50
