# Supplementary material for: CBP Is Required for Establishing Adaptive Gene Programs in the Adult Mouse Brain
Source: J Neurosci. 2022 Oct 19;42(42):7984–8001. doi: 10.1523/JNEUROSCI.0970-22.2022 (PMC9617619; doi:10.1523/JNEUROSCI.0970-22.2022)
Supplement: Figure 7-1 — 2 sheets: a, PTZ regulated genes in control mice (comparison PTZ45 vs saline). b, PTZ regulated genes in CBP-ifKO mice (comparison PTZ45 vs saline). Download Figure 7-1, XLSX file. [file ns-JN-RM-0970-22-s06.xlsx]

## Sheet: Kindling_Control
Extended Data Figure 7-1a. DEGs in kindled control mice (Kind45 vs Sal comparison)
Filters: padj < 0.05
control;Saline n=3 & control;PTZ45 n=2 biological independent samples
Ensembl_gene_id	baseMean	log2FoldChange	lfcSE	stat	pvalue	padj	WTSal0_1	WTSal0_2	WTSal0_3	WTKind45_1	WTKind45_3	mgi_symbol
ENSMUSG00000098322	29.8795	-1.69103	0.468066	-3.61281	0.000302898	0.0268325	43.5859	46.0739	34.7461	18.2618	6.72964	5830468F06Rik
ENSMUSG00000089255	68.537	-1.13029	0.332398	-3.40041	0.000672846	0.0493029	125.108	78.0697	59.1623	41.089	39.2562	Snora78
ENSMUSG00000060678	214.964	-0.977154	0.192226	-5.08337	3.70806e-07	6.50907e-05	318.015	268.764	215.989	139.703	132.35	H4c3
ENSMUSG00000039278	220.004	-0.918621	0.192868	-4.76296	1.90777e-06	0.000296815	284.115	296.921	233.832	170.748	114.404	Pcsk1n
ENSMUSG00000038843	114.021	-0.902479	0.24685	-3.65598	0.000256198	0.0236561	133.986	112.625	173.731	85.8304	63.9316	Gcnt1
ENSMUSG00000004328	87.0243	-0.891416	0.262363	-3.39764	0.000679702	0.0495779	112.193	110.065	98.6039	69.3948	44.8643	Hif3a
ENSMUSG00000033857	122.225	-0.847035	0.233237	-3.63164	0.000281622	0.025416	142.058	154.86	150.253	102.266	61.6884	Engase
ENSMUSG00000040794	170.742	-0.832424	0.229328	-3.62984	0.000283599	0.0254506	251.829	227.81	141.802	122.354	109.917	C1qtnf4
ENSMUSG00000050796	128.363	-0.77214	0.21847	-3.53431	0.000408836	0.0341924	159.815	170.217	132.411	98.6137	80.7557	B3galt6
ENSMUSG00000097971	11955.4	-0.765667	0.0981103	-7.80414	5.99088e-15	1.91397e-12	13522.1	14880.6	14540.8	9319.9	7513.64	Gm26917
ENSMUSG00000028962	246.344	-0.729963	0.206934	-3.52751	0.00041948	0.0348999	243.758	398.027	238.527	175.313	176.092	Slc4a2
ENSMUSG00000046215	194.122	-0.710485	0.187132	-3.7967	0.000146638	0.0144592	230.037	263.645	196.269	131.485	149.174	Rprml
ENSMUSG00000040883	164.561	-0.666615	0.191263	-3.48533	0.000491523	0.0398558	202.594	177.896	199.086	133.311	109.917	Tmem205
ENSMUSG00000105867	251.608	-0.645145	0.163715	-3.94067	8.12532e-05	0.00859562	310.751	313.559	258.248	192.662	182.822	Gm42517
ENSMUSG00000020133	173.524	-0.639279	0.187904	-3.40216	0.000668559	0.0493029	227.615	194.534	185	131.485	128.985	2310011J03Rik
ENSMUSG00000003380	470.893	-0.632898	0.16196	-3.90775	9.31598e-05	0.00953933	634.416	502.973	509.923	420.021	287.131	Rabac1
ENSMUSG00000022561	213.967	-0.616444	0.17851	-3.45327	0.000553833	0.0436515	239.722	250.847	256.37	187.183	135.714	Gpaa1
ENSMUSG00000003346	482.827	-0.592375	0.136079	-4.35317	1.34183e-05	0.00171475	606.166	581.043	487.385	386.237	353.306	Abhd17a
ENSMUSG00000029723	418.61	-0.577854	0.129408	-4.46535	7.9939e-06	0.00105533	483.48	485.056	478.933	336.017	309.563	Tsc22d4
ENSMUSG00000071074	276.525	-0.576845	0.169016	-3.41296	0.000642625	0.0488824	333.351	342.995	280.786	243.795	181.7	Yipf3
ENSMUSG00000028445	257.528	-0.571729	0.156487	-3.65353	0.00025866	0.0237461	315.594	294.361	278.908	203.619	195.16	Enho
ENSMUSG00000007892	1489.38	-0.557836	0.118895	-4.69186	2.70737e-06	0.000402211	1714.38	1960.7	1452.76	1180.62	1138.43	Rplp1
ENSMUSG00000019261	340.476	-0.556839	0.141539	-3.93418	8.34822e-05	0.00872315	370.48	417.225	385.025	273.927	255.726	Map1s
ENSMUSG00000002379	356.302	-0.555832	0.140959	-3.94323	8.03926e-05	0.00856983	385.008	446.661	395.355	283.058	271.429	Ndufa11
ENSMUSG00000041598	343.47	-0.520575	0.141054	-3.69061	0.000223714	0.0208983	388.237	419.784	365.304	274.84	269.186	Cdc42ep4
ENSMUSG00000020238	387.806	-0.48554	0.133601	-3.63425	0.000278795	0.0253038	426.173	455.62	432.918	325.973	298.347	Ncln
ENSMUSG00000022553	451.751	-0.483644	0.140071	-3.45283	0.00055473	0.0436515	518.995	518.331	493.958	414.543	312.928	Maf1
ENSMUSG00000042388	1219.42	-0.474668	0.103224	-4.59841	4.25721e-06	0.000596533	1352.78	1391.18	1378.58	1068.31	906.258	Dlgap3
ENSMUSG00000030284	454.905	-0.47163	0.126565	-3.72638	0.000194246	0.0184696	523.838	497.854	514.618	387.15	351.063	Creld1
ENSMUSG00000032997	575.523	-0.470385	0.13383	-3.5148	0.000440088	0.0364247	624.731	738.462	582.232	500.373	431.819	Chpf
ENSMUSG00000007950	1021.83	-0.46876	0.118884	-3.94299	8.04729e-05	0.00856983	1145.34	1256.79	1048.96	912.176	745.868	Abhd8
ENSMUSG00000022577	904.15	-0.45337	0.126769	-3.57636	0.000348415	0.0299225	1154.22	1014.91	871.47	782.518	697.639	Ly6h
ENSMUSG00000008140	849.063	-0.442159	0.118416	-3.73394	0.000188509	0.0180631	951.625	1046.9	851.749	737.776	657.261	Emc10
ENSMUSG00000030811	558.333	-0.441155	0.127653	-3.45589	0.000548484	0.0435895	643.295	643.755	586.928	504.939	412.751	Fbxl19
ENSMUSG00000037126	2631.77	-0.437645	0.0971632	-4.50423	6.66146e-06	0.000894203	2823.4	3204.7	2793.78	2290.03	2046.93	Psd
ENSMUSG00000024736	602.2	-0.433769	0.120097	-3.61184	0.000304036	0.0268325	657.824	733.343	626.369	502.199	491.264	Tmem132a
ENSMUSG00000044216	688.612	-0.426209	0.122399	-3.48213	0.000497434	0.0401314	765.981	854.927	681.775	566.116	574.263	Kcnj4
ENSMUSG00000036622	1075.94	-0.408585	0.117641	-3.47314	0.000514404	0.0412919	1205.07	1295.19	1083.7	987.05	808.678	Atp13a2
ENSMUSG00000047085	1377.04	-0.40761	0.0983157	-4.14593	3.38435e-05	0.0039461	1541.65	1620.27	1421.77	1164.19	1137.31	Lrrc4b
ENSMUSG00000020135	1311.35	-0.403889	0.103475	-3.90324	9.49132e-05	0.00959584	1330.98	1516.6	1514.74	1146.84	1047.58	Apc2
ENSMUSG00000031760	1436.44	-0.403871	0.108175	-3.7335	0.000188841	0.0180631	1629.63	1723.93	1424.59	1270.11	1133.94	Mt3
ENSMUSG00000040860	764.836	-0.40108	0.111862	-3.58549	0.00033644	0.0292081	853.96	904.84	783.196	632.771	649.41	Crocc
ENSMUSG00000019428	2190.51	-0.387851	0.0995876	-3.89457	9.83718e-05	0.00988297	2537.67	2555.82	2163.65	1901.97	1793.45	Fkbp8
ENSMUSG00000040699	759.143	-0.387661	0.113058	-3.42887	0.000606105	0.0469996	845.889	875.404	792.587	599.9	681.937	Limd2
ENSMUSG00000029713	1436.77	-0.380544	0.101792	-3.73843	0.000185176	0.0180366	1581.2	1633.06	1539.16	1316.68	1113.76	Gnb2
ENSMUSG00000066607	1080.41	-0.380118	0.101341	-3.75088	0.000176212	0.0172688	1159.87	1259.35	1155.07	945.048	882.704	Insyn1
ENSMUSG00000025375	2406.39	-0.377925	0.0904599	-4.17782	2.94321e-05	0.00353494	2561.88	2779.79	2613.47	2137.54	1939.26	Aatk
ENSMUSG00000032174	1398.66	-0.377082	0.0962195	-3.91897	8.89275e-05	0.0091647	1534.38	1618.99	1469.67	1221.71	1148.53	Icam5
ENSMUSG00000001270	3516.36	-0.372821	0.0931179	-4.00375	6.23458e-05	0.00696641	4051.87	4062.18	3493.39	3032.37	2941.97	Ckb
ENSMUSG00000033379	1205.61	-0.369825	0.106687	-3.46646	0.000527363	0.0421205	1389.9	1361.74	1226.44	1096.62	953.366	Atp6v0b
ENSMUSG00000018451	1128.32	-0.362061	0.10104	-3.58333	0.000339238	0.0292918	1296.28	1219.68	1199.21	1008.96	917.474	6330403K07Rik
ENSMUSG00000038034	1311.8	-0.349754	0.0973378	-3.5932	0.000326641	0.028669	1375.38	1530.68	1402.05	1130.4	1120.48	Igsf8
ENSMUSG00000027296	2065.09	-0.318666	0.0887935	-3.58884	0.000332147	0.0289929	2260.81	2315.21	2154.26	1849.92	1745.22	Itpka
ENSMUSG00000022055	5545.18	0.280732	0.0825396	3.40118	0.000670969	0.0493029	5252.1	5115.48	4949.91	5913.17	6495.22	Nefl
ENSMUSG00000024261	2428.19	0.289653	0.0847054	3.41953	0.000627284	0.0481742	2306.02	2156.51	2225.63	2747.49	2705.32	Syt4
ENSMUSG00000078578	3572.43	0.309118	0.0830051	3.72409	0.000196022	0.0185281	3411	3197.02	3172.23	3955.5	4126.39	Ube2d3
ENSMUSG00000026615	2422.89	0.310895	0.0913963	3.40161	0.000669894	0.0493029	2287.45	2115.56	2224.69	2584.04	2902.72	Eprs
ENSMUSG00000026730	2100.03	0.329549	0.0940782	3.50293	0.000460174	0.0378908	1932.31	1914.63	1865.02	2219.72	2568.48	Pter
ENSMUSG00000028086	3751.62	0.334078	0.0957342	3.48964	0.000483665	0.0394187	3574.04	3287.89	3327.18	3909.85	4659.15	Fbxw7
ENSMUSG00000020048	3172	0.337944	0.0979511	3.45013	0.000560314	0.0438748	2871.02	2726.04	3006.95	3298.99	3957.03	Hsp90b1
ENSMUSG00000027350	6563.83	0.339966	0.0998764	3.40386	0.000664397	0.0493029	5662.93	6090.71	6044.89	6664.64	8355.97	Chgb
ENSMUSG00000044067	3475.1	0.340105	0.0998268	3.40695	0.00065692	0.0493029	3469.92	3037.04	2913.04	3728.14	4227.34	Gpr22
ENSMUSG00000064367	13164	0.342599	0.0961176	3.56438	0.000364722	0.0311555	10420.3	12620.4	12629.7	14682.5	15467	mt-Nd5
ENSMUSG00000111375	2025.47	0.346846	0.0959524	3.61477	0.000300613	0.0268268	1943.61	1716.25	1817.13	2199.63	2450.71	Btbd8
ENSMUSG00000024097	1575.33	0.347967	0.101873	3.41569	0.000636208	0.0486258	1522.28	1402.69	1336.32	1928.45	1686.9	Srsf7
ENSMUSG00000039630	9858.04	0.35171	0.0814352	4.3189	1.56812e-05	0.0019804	9187.74	8787.32	8655.54	10757.1	11902.5	Hnrnpu
ENSMUSG00000079470	1095.02	0.352887	0.102401	3.44612	0.000568694	0.0443138	944.36	947.075	1064.92	1234.5	1284.24	Utp14b
ENSMUSG00000021134	2563.54	0.36229	0.0920925	3.93398	8.35509e-05	0.00872315	2499.73	2229.47	2171.16	2952.93	2964.41	Srsf5
ENSMUSG00000064339	631432	0.383476	0.10954	3.50079	0.000463883	0.0380004	484093	558110	646430	687202	781323	mt-Rnr2
ENSMUSG00000022858	773.2	0.386522	0.10545	3.66545	0.000246903	0.0229304	661.859	701.347	703.374	902.132	897.285	Tra2b
ENSMUSG00000029878	1521.29	0.386675	0.104604	3.69657	0.000218534	0.0205345	1382.64	1310.55	1368.25	1597.91	1947.11	Dbpht2
ENSMUSG00000064345	11186.2	0.395063	0.0980374	4.02971	5.58448e-05	0.00635509	8860.04	10472.9	10471.7	12163.3	13962.9	mt-Nd2
ENSMUSG00000061904	3138.61	0.404316	0.0887061	4.55793	5.16611e-06	0.000717595	2935.59	2758.04	2643.52	3834.06	3521.84	Slc25a3
ENSMUSG00000024095	1579.24	0.404685	0.0918403	4.4064	1.05103e-05	0.00136497	1430.26	1323.34	1438.68	1835.31	1868.6	Hnrnpll
ENSMUSG00000007617	3401.85	0.41232	0.0831348	4.95965	7.06197e-07	0.000118745	3032.45	2866.82	3112.13	4063.25	3934.6	Homer1
ENSMUSG00000031343	715.104	0.41871	0.122781	3.41021	0.000649133	0.0491434	581.952	591.282	717.46	878.392	806.435	Gabra3
ENSMUSG00000021670	1908.03	0.425176	0.0935829	4.54331	5.5378e-06	0.000762593	1740.21	1552.43	1739.18	2315.6	2192.74	Hmgcr
ENSMUSG00000098557	2833.38	0.438142	0.0950772	4.60827	4.06026e-06	0.000573969	2301.98	2415.04	2727.1	3438.7	3284.06	Kctd12
ENSMUSG00000050334	1216.7	0.438442	0.0948484	4.62256	3.7903e-06	0.00055547	1096.91	1026.42	1071.5	1456.38	1432.29	C130071C03Rik
ENSMUSG00000020719	9225.35	0.459568	0.0748362	6.14099	8.20103e-10	1.95527e-07	7926.98	7897.84	8239.53	10975.3	11087.1	Ddx5
ENSMUSG00000028410	1380.55	0.483021	0.0933645	5.1735	2.29746e-07	4.21836e-05	1155.83	1172.32	1245.23	1682.82	1646.52	Dnaja1
ENSMUSG00000022283	762.846	0.483045	0.119638	4.03757	5.40074e-05	0.00620658	590.023	659.113	726.851	967.875	870.367	Pabpc1
ENSMUSG00000022054	1151.48	0.493889	0.118466	4.16904	3.05891e-05	0.00361948	919.339	921.478	1126.9	1285.63	1504.07	Nefm
ENSMUSG00000000787	3220.17	0.498082	0.105017	4.74287	2.10711e-06	0.000323644	2615.15	2586.54	3088.65	3596.66	4213.88	Ddx3x
ENSMUSG00000044068	878.362	0.501061	0.117649	4.25894	2.05401e-05	0.00248567	778.088	723.104	755.963	946.874	1187.78	Zrsr1
ENSMUSG00000071265	387.995	0.507417	0.135898	3.73381	0.000188605	0.0180631	358.373	295.641	339.949	469.328	476.683	1700086L19Rik
ENSMUSG00000050711	2868.31	0.512767	0.0885694	5.78944	7.06213e-09	1.52446e-06	2461.79	2329.29	2556.19	3340.08	3654.19	Scg2
ENSMUSG00000024750	2547.89	0.514369	0.08373	6.14319	8.08808e-10	1.95527e-07	2246.29	2127.08	2150.5	3076.2	3139.38	Zfand5
ENSMUSG00000005483	519.086	0.519964	0.131439	3.95593	7.62365e-05	0.00828437	480.252	421.064	425.405	696.687	572.019	Dnajb1
ENSMUSG00000064368	2201.41	0.52193	0.114995	4.53871	5.65994e-06	0.00077275	1623.17	1855.75	2144.87	2526.52	2856.73	mt-Nd6
ENSMUSG00000022114	437.788	0.528031	0.127598	4.13825	3.49968e-05	0.004051	399.537	358.353	356.852	526.853	547.344	Spry2
ENSMUSG00000072969	550.071	0.532392	0.124891	4.26284	2.01841e-05	0.00246123	518.187	449.221	431.04	656.511	695.396	Armcx5
ENSMUSG00000071862	1472.02	0.544654	0.0974033	5.59175	2.24796e-08	4.48862e-06	1321.3	1190.24	1217.05	1734.87	1896.64	Lrrtm2
ENSMUSG00000028945	1298.78	0.557833	0.0931312	5.98976	2.10156e-09	4.79576e-07	1124.35	1087.86	1064.92	1620.73	1596.05	Rheb
ENSMUSG00000038894	934.842	0.562523	0.124943	4.50224	6.72422e-06	0.000895106	716.745	798.614	842.359	1304.8	1011.69	Irs2
ENSMUSG00000008348	975.2	0.562822	0.127132	4.42709	9.55143e-06	0.00125061	778.088	721.825	955.988	1302.98	1117.12	Ubc
ENSMUSG00000016559	828.068	0.580595	0.120253	4.82811	1.37834e-06	0.000224669	651.367	653.993	766.293	945.961	1122.73	H3f3b
ENSMUSG00000017418	892.13	0.586917	0.125056	4.69323	2.68923e-06	0.000402211	824.903	715.425	688.349	1242.71	989.257	Arl5b
ENSMUSG00000093674	365.011	0.595643	0.139036	4.2841	1.83479e-05	0.00225453	292.187	336.595	281.725	440.109	474.44	Rpl41
ENSMUSG00000051495	645.405	0.601604	0.116487	5.16458	2.40982e-07	4.37437e-05	571.459	486.336	543.73	794.388	831.11	Irf2bp2
ENSMUSG00000035851	1358.51	0.608048	0.0934327	6.50787	7.6224e-11	1.96388e-08	1088.84	1113.45	1167.28	1739.44	1683.53	Ythdc1
ENSMUSG00000109865	460.976	0.612995	0.127279	4.81615	1.46357e-06	0.000236153	376.937	392.908	372.816	622.727	539.493	Hspa14
ENSMUSG00000052305	865.165	0.617243	0.123773	4.98689	6.13586e-07	0.00010427	622.309	723.104	795.404	1173.32	1011.69	Hbb-bs
ENSMUSG00000038612	1054.82	0.6187	0.1013	6.10759	1.01146e-09	2.37604e-07	923.375	854.927	826.394	1306.63	1362.75	Mcl1
ENSMUSG00000044792	690.069	0.636926	0.114764	5.54988	2.85862e-08	5.63747e-06	545.63	531.13	616.039	854.652	902.893	Isca1
ENSMUSG00000051855	483.579	0.671252	0.139816	4.80096	1.57904e-06	0.000252236	433.437	336.595	400.989	679.339	567.533	Mest
ENSMUSG00000108414	192.375	0.674994	0.170298	3.96361	7.38235e-05	0.0080771	154.165	152.3	159.644	260.231	235.537	Snhg1
ENSMUSG00000037447	197.896	0.683892	0.1925	3.55268	0.000381333	0.0324011	150.129	145.901	182.182	300.406	210.862	Arid5a
ENSMUSG00000035329	1042.77	0.686924	0.106415	6.45516	1.08107e-10	2.74111e-08	850.731	848.528	817.003	1458.2	1239.38	Fbxo33
ENSMUSG00000089922	238.643	0.692184	0.165858	4.17335	3.00149e-05	0.00357804	181.608	177.896	215.05	336.017	282.645	Gm43517
ENSMUSG00000026238	175.097	0.700733	0.179444	3.90502	9.4219e-05	0.00958634	145.286	147.181	127.715	216.402	238.902	Ptma
ENSMUSG00000028341	1012.43	0.721506	0.132569	5.44249	5.254e-08	1.0235e-05	713.517	778.137	921.242	1492.9	1156.38	Nr4a3
ENSMUSG00000049516	531.515	0.727274	0.123975	5.86632	4.45577e-09	9.7502e-07	447.159	424.904	391.598	737.776	656.14	Spty2d1
ENSMUSG00000101970	460.727	0.729165	0.128315	5.6826	1.32661e-08	2.71682e-06	338.194	389.069	368.121	573.42	634.829	1810026B05Rik
ENSMUSG00000063480	116.713	0.743775	0.209717	3.54656	0.000390292	0.0328133	93.6289	95.9873	86.3958	156.138	151.417	Snu13
ENSMUSG00000029062	589.072	0.752214	0.133262	5.64462	1.65549e-08	3.34744e-06	430.209	414.665	540.913	744.168	815.408	Cdk11b
ENSMUSG00000062867	115.75	0.766028	0.210703	3.63557	0.000277363	0.0253038	85.5574	92.1478	93.9084	157.964	149.174	Impdh2
ENSMUSG00000039221	255.185	0.775171	0.162772	4.76231	1.91385e-06	0.000296815	216.315	199.654	180.304	373.454	306.199	Rpl22l1
ENSMUSG00000059796	909.372	0.785419	0.103573	7.58325	3.37015e-14	1.01575e-11	709.481	743.582	663.933	1206.19	1223.67	Eif4a1
ENSMUSG00000105434	199.788	0.797035	0.172631	4.61699	3.89338e-06	0.000564977	161.429	138.222	162.462	286.71	250.118	Gm43359
ENSMUSG00000027829	1059.02	0.805922	0.10256	7.85804	3.90193e-15	1.27203e-12	828.939	781.977	833.907	1506.6	1343.68	Ccnl1
ENSMUSG00000001964	277.244	0.810324	0.151877	5.33539	9.53408e-08	1.83491e-05	226.808	220.131	192.512	388.976	357.793	Emd
ENSMUSG00000070284	142.376	0.819688	0.203464	4.02866	5.60954e-05	0.00635509	114.615	124.144	89.213	199.967	183.943	Gmppb
ENSMUSG00000032355	482.428	0.822971	0.12457	6.60648	3.93577e-11	1.03066e-08	376.937	391.628	339.009	642.815	661.748	Mlip
ENSMUSG00000034765	200.868	0.829352	0.192069	4.318	1.5745e-05	0.0019804	138.829	159.979	162.462	323.234	219.835	Dusp5
ENSMUSG00000021701	4750.98	0.830908	0.0768534	10.8116	3.03345e-27	1.61521e-24	3610.36	3602.72	3653.98	6397.11	6490.74	Plk2
ENSMUSG00000048100	126.059	0.838037	0.209316	4.00368	6.23636e-05	0.00696641	93.6289	83.189	109.873	165.269	178.335	Taf13
ENSMUSG00000097265	237.899	0.839367	0.15843	5.29803	1.17056e-07	2.19983e-05	187.258	172.777	182.182	343.322	303.955	Gm26803
ENSMUSG00000041453	170.21	0.862182	0.179793	4.79542	1.62337e-06	0.00025675	130.758	131.823	122.081	221.881	244.51	Rpl21
ENSMUSG00000102151	198.974	0.869642	0.18466	4.70941	2.4843e-06	0.000377944	144.479	161.259	142.741	230.099	316.293	Gm37472
ENSMUSG00000038530	2426.41	0.875411	0.113075	7.74189	9.79477e-15	3.00888e-12	2108.26	1670.18	1676.27	3549.18	3128.16	Rgs4
ENSMUSG00000036478	310.084	0.879939	0.145556	6.04537	1.49068e-09	3.45103e-07	214.701	253.406	230.076	442.848	409.386	Btg1
ENSMUSG00000059991	150.202	0.893525	0.207346	4.30934	1.63743e-05	0.00203174	96.8575	113.905	125.837	238.316	176.092	Nptx2
ENSMUSG00000037573	474.921	0.896715	0.127048	7.05806	1.6884e-12	4.73166e-10	350.301	341.715	366.243	610.857	705.491	Tob1
ENSMUSG00000004980	4771.95	0.901916	0.0920326	9.79996	1.12633e-22	4.86269e-20	3444.09	3309.64	3868.09	6352.36	6885.54	Hnrnpa2b1
ENSMUSG00000038550	166.288	0.924659	0.184625	5.0083	5.4913e-07	9.53457e-05	125.915	124.144	117.386	252.013	211.984	Ciart
ENSMUSG00000052684	836.363	0.948269	0.118026	8.03443	9.4013e-16	3.12867e-13	535.138	641.195	655.481	1231.76	1118.24	Jun
ENSMUSG00000032518	126.586	0.953866	0.221372	4.30889	1.64076e-05	0.00203174	99.2789	107.506	70.4313	190.836	164.876	Rpsa
ENSMUSG00000102461	105.044	0.958356	0.240729	3.98106	6.86079e-05	0.00755823	62.9574	75.51	91.0912	168.922	126.742	Gm37166
ENSMUSG00000010067	92.5783	0.958396	0.239519	4.00134	6.2984e-05	0.00698685	67.8002	75.51	59.1623	141.529	118.89	Rassf1
ENSMUSG00000024042	164.184	0.986859	0.19209	5.13749	2.78427e-07	4.9973e-05	119.458	106.226	127.715	261.144	206.376	Sik1
ENSMUSG00000025981	312.058	1.02151	0.158399	6.44898	1.12607e-10	2.81061e-08	263.129	191.975	205.659	466.589	432.94	Coq10b
ENSMUSG00000064369	58.7061	1.02294	0.288408	3.54685	0.000389868	0.0328133	37.9358	44.7941	42.2588	82.1781	86.3637	mt-Te
ENSMUSG00000084781	51.9213	1.07866	0.316668	3.40629	0.000658527	0.0493029	29.8644	42.2344	36.6243	85.8304	65.0532	D930015M05Rik
ENSMUSG00000052865	66.8853	1.08266	0.275381	3.93148	8.44244e-05	0.00875711	51.6573	38.3949	47.8933	102.266	94.215	Gm13619
ENSMUSG00000029135	836.165	1.09797	0.133101	8.24913	1.59547e-16	5.66358e-14	596.481	495.294	629.187	1384.24	1075.62	Fosl2
ENSMUSG00000102969	352.733	1.10508	0.135809	8.13704	4.05058e-16	1.37668e-13	237.301	247.007	240.406	499.46	539.493	Gm33366
ENSMUSG00000031381	208.473	1.12333	0.166334	6.75343	1.44391e-11	3.84416e-09	151.743	139.502	133.35	310.45	307.32	Piga
ENSMUSG00000028967	873.012	1.12617	0.124649	9.03474	1.64399e-19	6.73362e-17	595.673	625.837	558.755	1460.94	1123.85	Errfi1
ENSMUSG00000008682	92.6924	1.12839	0.256967	4.39119	1.12734e-05	0.00145227	57.3073	75.51	57.2841	163.443	109.917	Rpl10
ENSMUSG00000001627	642.346	1.1423	0.113389	10.0742	7.18517e-24	3.47806e-21	433.437	454.34	413.197	984.311	926.447	Ifrd1
ENSMUSG00000022893	529.843	1.16227	0.13053	8.90426	5.37441e-19	2.14627e-16	357.566	378.83	328.68	867.435	716.707	Adamts1
ENSMUSG00000032501	106.702	1.18877	0.223417	5.32084	1.03288e-07	1.96419e-05	66.9931	78.0697	67.6141	171.661	149.174	Trib1
ENSMUSG00000015312	119.639	1.19534	0.210206	5.68651	1.2966e-08	2.68986e-06	83.9431	75.51	77.0049	189.01	172.727	Gadd45b
ENSMUSG00000019960	978.243	1.19984	0.111303	10.7799	4.28325e-27	2.20712e-24	657.824	586.162	686.471	1577.82	1382.94	Dusp6
ENSMUSG00000020893	757.011	1.20543	0.142894	8.43583	3.28871e-17	1.25081e-14	422.137	526.01	546.547	1311.2	979.163	Per1
ENSMUSG00000027115	52.3246	1.21506	0.314461	3.86393	0.000111575	0.0111394	41.9716	26.8764	32.868	75.7864	84.1205	Kif18a
ENSMUSG00000034640	607.131	1.23214	0.113006	10.9033	1.11126e-27	6.12112e-25	392.273	396.748	394.415	945.961	906.258	Tiparp
ENSMUSG00000029832	239.948	1.24092	0.160178	7.74714	9.39849e-15	2.94375e-12	167.886	140.781	155.888	380.758	354.428	Nfe2l3
ENSMUSG00000108521	80.9725	1.28633	0.256977	5.0056	5.56887e-07	9.56528e-05	45.2002	51.1932	58.2232	136.963	113.282	Gm44639
ENSMUSG00000029641	138.221	1.30344	0.21947	5.93904	2.86702e-09	6.3608e-07	83.9431	104.946	74.1877	247.447	180.579	Rasl11a
ENSMUSG00000079671	59.4731	1.30374	0.289215	4.50786	6.54845e-06	0.000886482	33.9001	38.3949	40.3806	94.9613	89.7285	2610203C22Rik
ENSMUSG00000045238	59.9981	1.3387	0.290058	4.61527	3.92591e-06	0.000564977	35.5144	34.5554	41.3197	87.6566	100.945	A730035I17Rik
ENSMUSG00000041695	466.118	1.37772	0.134959	10.2084	1.81832e-24	9.07682e-22	282.501	296.921	275.152	815.389	660.626	Kcnj2
ENSMUSG00000081771	50.4182	1.4709	0.319096	4.60958	4.03475e-06	0.000573969	24.2144	31.9958	32.868	86.7435	76.2692	Gm15381
ENSMUSG00000106946	127.556	1.47105	0.207705	7.08239	1.41692e-12	4.04178e-10	66.9931	81.9092	76.0658	210.924	201.889	Gm42856
ENSMUSG00000036422	446.669	1.52809	0.173719	8.79638	1.41298e-18	5.50511e-16	217.122	254.686	293.933	886.61	580.992	Pcdh8
ENSMUSG00000065147	31.9265	1.53701	0.398711	3.85495	0.000115755	0.0114849	17.7572	16.6378	19.7208	43.8283	61.6884	Snora31
ENSMUSG00000106560	50.7479	1.59535	0.32342	4.93275	8.10794e-07	0.000134913	20.9858	31.9958	31.9289	85.8304	82.9989	Gm43119
ENSMUSG00000104641	22.3696	1.61379	0.471233	3.4246	0.000615698	0.0475128	11.3	10.2386	15.0253	33.7843	41.4994	Gm43290
ENSMUSG00000105970	161.675	1.62779	0.194833	8.35477	6.55587e-17	2.43543e-14	82.3289	78.0697	103.299	286.71	257.97	Gm43360
ENSMUSG00000085088	47.3453	1.63053	0.330717	4.93028	8.21109e-07	0.000135221	23.4072	31.9958	22.538	75.7864	82.9989	4931413K12Rik
ENSMUSG00000090582	58.8697	1.64261	0.312331	5.25918	1.44696e-07	2.68764e-05	31.4787	39.6748	25.3553	115.962	81.8773	Gm17024
ENSMUSG00000106375	422.92	1.68193	0.138923	12.1069	9.70565e-34	6.20152e-31	215.508	204.773	252.614	764.256	677.45	Gm43361
ENSMUSG00000105199	89.4071	1.72087	0.245183	7.0187	2.2394e-12	6.16762e-10	43.5859	43.5142	52.5887	157.051	150.295	Gm43581
ENSMUSG00000114708	47.6897	1.72225	0.337582	5.10172	3.36585e-07	5.97401e-05	18.5643	24.3168	31.9289	84.0042	79.6341	Gm30177
ENSMUSG00000026360	806.122	1.81352	0.106108	17.0913	1.72331e-65	3.44102e-62	405.187	399.307	400.989	1439.94	1385.18	Rgs2
ENSMUSG00000051396	360.827	1.81361	0.142007	12.7713	2.37034e-37	1.99283e-34	168.693	184.296	187.817	671.121	592.208	Gm45902
ENSMUSG00000085565	26.8566	1.86175	0.448096	4.1548	3.25575e-05	0.00382406	15.3358	16.6378	7.51267	46.5676	48.2291	Gm15721
ENSMUSG00000101122	22.9201	1.89351	0.478941	3.95354	7.7004e-05	0.00831123	7.26431	14.0781	12.2081	42.9152	38.1346	Gm17971
ENSMUSG00000087006	161.307	1.89635	0.190511	9.95403	2.42183e-23	1.13783e-20	79.1003	80.6293	72.3095	298.58	275.915	Gm13889
ENSMUSG00000033730	953.917	1.90125	0.121577	15.6382	3.99844e-55	4.56222e-52	389.851	477.377	502.41	1796.05	1603.9	Egr3
ENSMUSG00000090698	113.586	1.90384	0.229669	8.28953	1.13693e-16	4.12759e-14	60.5359	55.0327	46.9542	223.707	181.7	Apold1
ENSMUSG00000104693	73.6635	1.9074	0.276834	6.89004	5.57758e-12	1.51011e-09	29.8644	31.9958	43.1979	124.18	139.079	Gm42941
ENSMUSG00000102179	107.239	1.91287	0.252516	7.57525	3.58446e-14	1.06034e-11	62.1502	44.7941	45.076	228.272	155.903	Gm37868
ENSMUSG00000026826	1042.69	1.93015	0.108009	17.8703	2.008e-71	4.58225e-68	441.509	519.611	514.618	1908.36	1829.34	Nr4a2
ENSMUSG00000046865	99.8391	1.93894	0.236356	8.20349	2.3351e-16	8.10888e-14	41.1644	51.1932	48.8324	180.792	177.214	Fbl
ENSMUSG00000106287	27.8988	2.03118	0.433	4.69095	2.71934e-06	0.000402211	15.3358	11.5185	10.3299	52.9592	49.3507	Gm43585
ENSMUSG00000062825	49.8294	2.14272	0.337361	6.35141	2.13352e-10	5.24322e-08	19.3715	26.8764	17.8426	103.179	81.8773	Actg1
ENSMUSG00000104459	412.184	2.18679	0.13621	16.0546	5.30721e-58	7.06479e-55	174.343	156.139	178.426	747.82	804.192	Gm37824
ENSMUSG00000044786	41.4904	2.19296	0.368766	5.94675	2.73515e-09	6.15371e-07	17.7572	16.6378	16.9035	92.222	63.9316	Zfp36
ENSMUSG00000040435	213.293	2.19976	0.187307	11.7442	7.56532e-32	4.64801e-29	70.2217	102.386	92.0303	368.888	432.94	Ppp1r15a
ENSMUSG00000038268	347.301	2.31252	0.145203	15.9261	4.17686e-57	5.1324e-54	138.829	127.983	135.228	698.513	635.951	Ovca2
ENSMUSG00000032487	1066	2.34994	0.125163	18.775	1.20973e-78	3.22069e-75	406.801	405.706	400.05	2347.55	1769.9	Ptgs2
ENSMUSG00000060126	130.838	2.41769	0.219873	10.9959	4.00003e-28	2.28202e-25	41.9716	46.0739	55.406	243.795	266.942	Tpt1
ENSMUSG00000022602	2421.49	2.4449	0.126866	19.2716	9.30724e-83	4.9558e-79	732.888	833.17	1049.9	5081.34	4410.16	Arc
ENSMUSG00000038418	874.846	2.45828	0.326546	7.52812	5.14762e-14	1.49505e-11	226.808	305.88	405.684	1913.84	1522.02	Egr1
ENSMUSG00000052837	720.406	2.51129	0.131292	19.1276	1.48909e-81	5.15086e-78	227.615	271.324	254.492	1577.82	1270.78	Junb
ENSMUSG00000114218	162.469	2.56999	0.233021	11.029	2.7698e-28	1.6387e-25	47.6216	42.2344	73.2486	378.932	270.307	Gm47423
ENSMUSG00000102258	167.752	2.67275	0.216838	12.326	6.56e-35	4.76316e-32	46.8144	52.4731	61.0405	393.542	284.888	Gm38257
ENSMUSG00000114721	28.3368	2.72309	0.476321	5.71692	1.08475e-08	2.27996e-06	10.4929	2.55966	12.2081	64.8294	51.5939	Gm47938
ENSMUSG00000024190	323.089	2.8382	0.169852	16.7099	1.11092e-62	1.77458e-59	109.772	67.831	98.6039	702.166	637.073	Dusp1
ENSMUSG00000023034	1141.2	2.88938	0.291019	9.92849	3.12972e-23	1.4284e-20	255.058	294.361	411.319	2628.78	2116.47	Nr4a1
ENSMUSG00000026628	23.096	2.98838	0.521866	5.72634	1.02622e-08	2.18571e-06	5.65002	5.11932	7.51267	55.6985	41.4994	Atf3
ENSMUSG00000053560	72.5129	3.02653	0.30839	9.81397	9.80351e-23	4.35004e-20	15.3358	16.6378	24.4162	167.095	139.079	Ier2
ENSMUSG00000114448	229.879	3.02937	0.197747	15.3194	5.67172e-53	6.04e-50	55.693	47.3537	74.1877	541.462	430.697	C630044B11Rik
ENSMUSG00000029177	64.5369	3.06483	0.32836	9.33373	1.02206e-20	4.29643e-18	15.3358	20.4773	14.0863	156.138	116.647	Cenpa
ENSMUSG00000028195	108.935	3.06606	0.252068	12.1636	4.85481e-34	3.23128e-31	31.4787	23.037	27.2334	241.969	220.956	Ccn1
ENSMUSG00000021453	251.14	3.0919	0.18542	16.6752	1.98686e-62	2.88528e-59	57.3073	76.7898	56.3451	580.725	484.534	Gadd45g
ENSMUSG00000071341	123.293	3.20881	0.249318	12.8703	6.61075e-38	5.86667e-35	22.6001	29.4361	34.7461	288.536	241.145	Egr4
ENSMUSG00000034936	386.089	3.28646	0.165415	19.868	7.70217e-88	6.15173e-84	93.6289	83.189	79.8222	941.395	732.409	Arl4d
ENSMUSG00000085609	92.3079	3.69943	0.299294	12.3605	4.27459e-35	3.25153e-32	13.7215	16.6378	17.8426	228.272	185.065	1700016P03Rik
ENSMUSG00000020423	1456.48	3.94591	0.121373	32.5106	7.54116e-232	1.20462e-227	180.801	243.168	227.258	3500.79	3130.4	Btg2
ENSMUSG00000113076	255.028	4.19702	0.21947	19.1234	1.61226e-81	5.15086e-78	25.0215	29.4361	42.2588	664.729	513.696	Gm47088
ENSMUSG00000114169	504.555	4.36151	0.305497	14.2768	3.05433e-46	3.04936e-43	46.8144	47.3537	77.0049	1298.41	1053.19	Gm47075
ENSMUSG00000037868	164.13	5.10782	0.304475	16.7758	3.66894e-63	6.51196e-60	7.26431	12.7983	15.0253	440.109	345.455	Egr2
ENSMUSG00000003545	800.315	5.99232	0.435724	13.7526	4.91578e-43	4.6191e-40	25.0215	20.4773	46.0151	2224.29	1685.77	Fosb
ENSMUSG00000021250	1139.14	6.07894	0.477977	12.7181	4.69284e-37	3.74818e-34	29.0572	29.4361	64.7968	3009.54	2562.87	Fos
ENSMUSG00000045903	1526.33	6.15275	0.501196	12.2761	1.21676e-34	8.45064e-32	29.0572	49.9134	78.8831	4074.21	3399.59	Npas4

## Sheet: Kindling_CBP-ifKO
Extended Data Figure 7-1b. DEGs in kindled CBP-ifKO mice (Kind45 vs Sal comparison)
Filters: padj < 0.05
CBP-ifKO;Saline n=3 & CBP-ifKO;PTZ45 n=3 biological independent samples
Ensembl_gene_id	baseMean	log2FoldChange	lfcSE	stat	pvalue	padj	KOSal0_1	KOSal0_2	KOSal0_3	KOKind45_1	KOKind45_2	KOKind45_3	mgi_symbol
ENSMUSG00000040794	101.499	-1.43863	0.291066	-4.94263	7.70772e-07	0.000753724	94.6151	192.931	159.036	72.9605	32.9385	56.5109	C1qtnf4
ENSMUSG00000039278	187.356	-1.16704	0.202292	-5.76909	7.97002e-09	1.89277e-05	191.737	309.493	278.849	113.494	94.9403	135.626	Pcsk1n
ENSMUSG00000046215	130.239	-0.980745	0.214546	-4.57125	4.84819e-06	0.00287844	132.837	200.969	186.85	92.214	73.6271	94.9383	Rprml
ENSMUSG00000065637	317.67	-0.75018	0.186225	-4.02835	5.61701e-05	0.0202994	298.257	482.326	419.343	180.375	290.633	235.085	Gm26397
ENSMUSG00000039477	812.659	-0.734791	0.125831	-5.8395	5.23591e-09	1.4507e-05	1119.72	1101.31	828.701	626.245	652.956	547.025	Tnrc18
ENSMUSG00000034168	205.944	-0.702088	0.165662	-4.23808	2.2544e-05	0.0104103	231.838	263.27	271.004	180.375	136.598	152.579	Irf2bpl
ENSMUSG00000044030	178.629	-0.686465	0.168451	-4.07517	4.59802e-05	0.0169861	199.256	227.095	235.345	127.681	136.598	145.798	Irf2bp1
ENSMUSG00000007892	1094.45	-0.668296	0.130936	-5.10399	3.32557e-07	0.000425264	1050.79	1388.7	1592.5	784.326	836.056	914.346	Rplp1
ENSMUSG00000037692	374.183	-0.667394	0.138597	-4.81537	1.46927e-06	0.00124943	481.848	488.355	410.072	261.442	333.26	270.122	Ahdc1
ENSMUSG00000042388	858.837	-0.663766	0.115773	-5.73332	9.84853e-09	2.04653e-05	921.714	1193.76	1049.78	664.752	599.674	723.339	Dlgap3
ENSMUSG00000031822	290.284	-0.630443	0.157899	-3.99269	6.53274e-05	0.0212942	351.517	371.793	337.329	257.389	251.882	171.793	Gse1
ENSMUSG00000007950	851.118	-0.599323	0.132094	-4.5371	5.70342e-06	0.00316046	797.65	1141.51	1141.78	699.205	619.049	707.516	Abhd8
ENSMUSG00000029478	798.918	-0.574572	0.145856	-3.93931	8.17156e-05	0.0259356	1052.05	1065.14	755.245	712.379	702.364	506.337	Ncor2
ENSMUSG00000062044	871.526	-0.567555	0.114399	-4.9612	7.00586e-07	0.000727908	914.822	1205.82	1010.56	750.886	658.769	688.303	Lmtk3
ENSMUSG00000040860	526.088	-0.560439	0.117274	-4.77887	1.76279e-06	0.00139546	592.128	705.402	589.79	399.256	435.95	434.004	Crocc
ENSMUSG00000045039	1427.18	-0.557225	0.103866	-5.36485	8.10172e-08	0.000149648	1650.44	1921.27	1536.16	1128.86	1259.41	1066.93	Megf8
ENSMUSG00000080365	529.23	-0.551625	0.11889	-4.63978	3.48773e-06	0.00225545	614.685	629.034	644.704	483.364	427.231	376.362	Gm25776
ENSMUSG00000020135	1094.12	-0.543724	0.103867	-5.23483	1.65141e-07	0.000249573	1196.79	1467.08	1239.49	899.847	938.746	822.798	Apc2
ENSMUSG00000044894	434.744	-0.536854	0.125329	-4.28357	1.83922e-05	0.0089927	461.797	516.491	566.255	371.896	337.135	354.888	Uqcrq
ENSMUSG00000033768	1102.95	-0.516018	0.122275	-4.22015	2.44144e-05	0.0109693	1203.05	1551.48	1150.34	994.087	930.996	787.762	Nrxn2
ENSMUSG00000035011	483.474	-0.513349	0.125855	-4.07889	4.52503e-05	0.0169861	583.356	633.053	494.225	427.63	374.917	387.665	Zbtb7a
ENSMUSG00000062115	563.695	-0.507621	0.115846	-4.38186	1.17671e-05	0.00592775	666.692	699.373	623.309	492.484	491.17	409.139	Rai1
ENSMUSG00000037126	1700.03	-0.50371	0.126119	-3.99391	6.49919e-05	0.0212942	1530.76	2176.5	2278.57	1395.37	1307.85	1511.1	Psd
ENSMUSG00000011751	1372.05	-0.498298	0.0956061	-5.21199	1.86824e-07	0.000258813	1437.4	1732.36	1656.69	1163.32	1090.84	1151.69	Sptbn4
ENSMUSG00000053310	1678.57	-0.491722	0.106588	-4.61329	3.96347e-06	0.00244032	1676.13	2196.59	2020.41	1324.44	1335.95	1517.88	Nrgn
ENSMUSG00000028782	3205.15	-0.490296	0.0996129	-4.92201	8.56604e-07	0.000791121	3225.69	4059.58	3955.94	2469.51	2894.71	2625.5	Adgrb2
ENSMUSG00000036622	999.976	-0.488998	0.116184	-4.20881	2.56718e-05	0.0112307	983.12	1223.9	1299.39	755.952	859.306	878.179	Atp13a2
ENSMUSG00000024393	2110.62	-0.486996	0.111031	-4.38613	1.15383e-05	0.00592775	2687.45	2676.91	2031.82	1798.68	1877.49	1591.35	Prrc2a
ENSMUSG00000068740	2400.64	-0.482596	0.122596	-3.93648	8.26868e-05	0.0259356	2753.24	3332.07	2320.65	2104.71	2193.31	1699.85	Celsr2
ENSMUSG00000029547	969.843	-0.476144	0.100501	-4.73772	2.16132e-06	0.00163317	1023.85	1205.82	1161.04	763.046	844.775	820.538	Ints1
ENSMUSG00000005442	769.285	-0.47559	0.127268	-3.73691	0.000186296	0.0499515	927.98	1008.87	754.532	639.418	726.584	558.327	Cic
ENSMUSG00000033597	918.817	-0.475575	0.0988554	-4.81082	1.50316e-06	0.00124943	1015.08	1161.6	1036.95	735.686	810.867	752.725	Caskin1
ENSMUSG00000022565	2235.15	-0.465961	0.0995695	-4.67976	2.87215e-06	0.00198944	2622.91	2739.21	2422.63	1872.65	2115.81	1637.69	Plec
ENSMUSG00000030583	1075.24	-0.462466	0.122176	-3.78523	0.000153565	0.0437348	1281.38	1314.34	1146.77	923.154	1057.91	727.86	Sipa1l3
ENSMUSG00000022623	1096.03	-0.459891	0.104564	-4.39816	1.09173e-05	0.0058545	1212.45	1436.93	1168.17	923.154	983.31	852.184	Shank3
ENSMUSG00000025318	1417.41	-0.435399	0.108487	-4.01337	5.98574e-05	0.0211717	1362.83	1730.35	1800.04	1181.56	1168.35	1261.32	Jph3
ENSMUSG00000038406	762.857	-0.426916	0.103076	-4.14177	3.44634e-05	0.0139737	826.473	968.672	837.259	655.632	653.925	635.182	Scaf1
ENSMUSG00000072825	1608.42	-0.395015	0.0967309	-4.08365	4.43341e-05	0.0169861	1707.46	2084.05	1701.62	1345.72	1392.13	1419.55	Cep170b
ENSMUSG00000029406	2251.06	-0.393935	0.0945537	-4.16626	3.09635e-05	0.0128684	2329.04	2803.52	2546.72	2020.6	2042.18	1764.27	Pitpnm2
ENSMUSG00000023353	848.616	-0.391055	0.104637	-3.73725	0.000186042	0.0499515	876.6	1041.02	977.753	758.992	761.46	675.87	Agap3
ENSMUSG00000034730	1497.6	-0.390408	0.0918452	-4.25072	2.13088e-05	0.0101211	1562.72	1865	1678.8	1283.9	1334.98	1260.19	Adgrb1
ENSMUSG00000028849	912.119	-0.38518	0.0919631	-4.18843	2.80896e-05	0.0119734	1058.94	1039.01	1002	798.513	794.398	779.85	Map7d1
ENSMUSG00000030376	2203.05	-0.367028	0.0898554	-4.08465	4.41431e-05	0.0169861	2272.02	2554.32	2622.32	1780.44	2023.78	1965.45	Slc8a2
ENSMUSG00000031865	3107.44	-0.352949	0.0940894	-3.75121	0.000175983	0.0487591	3092.85	3816.41	3555.86	2548.55	2691.27	2939.7	Dctn1
ENSMUSG00000070802	2767.06	-0.293307	0.075395	-3.89027	0.000100133	0.0302658	3040.84	3167.28	2939.68	2512.07	2502.35	2440.14	Pnmal2
ENSMUSG00000016559	776.594	0.392503	0.100634	3.9003	9.60747e-05	0.0295768	698.648	671.238	643.991	851.206	849.618	944.862	H3f3b
ENSMUSG00000022602	824.582	0.561689	0.146691	3.82905	0.000128637	0.037517	557.039	689.325	753.106	812.699	899.995	1235.33	Arc
ENSMUSG00000032487	348.985	0.580323	0.125139	4.63744	3.52753e-06	0.00225545	288.232	267.289	280.988	413.443	408.824	435.134	Ptgs2
ENSMUSG00000038418	427.063	0.705799	0.134702	5.2397	1.60836e-07	0.000249573	313.922	393.9	276.709	507.684	523.14	547.025	Egr1
ENSMUSG00000023034	308.044	0.811065	0.171948	4.71692	2.39447e-06	0.00173068	176.698	259.25	240.338	314.136	393.324	464.519	Nr4a1
ENSMUSG00000108168	204.123	0.826691	0.218553	3.78257	0.000155219	0.0437348	216.8	106.514	111.967	251.309	270.289	267.862	Gm43864
ENSMUSG00000114448	84.4995	1.02616	0.256089	4.00703	6.14862e-05	0.0212942	60.1527	70.3393	39.9374	126.668	117.222	92.6778	C630044B11Rik
ENSMUSG00000020423	227.338	1.28757	0.177044	7.27261	3.526e-13	1.46541e-09	125.318	122.591	146.199	257.389	322.603	389.925	Btg2
ENSMUSG00000113076	72.7692	1.41324	0.28183	5.01451	5.31699e-07	0.000589264	50.1272	44.2133	25.6741	91.2007	105.597	119.803	Gm47088
ENSMUSG00000003545	38.5873	1.41522	0.369591	3.82916	0.000128583	0.037517	21.9307	16.0775	23.5345	39.5203	51.3452	79.1152	Fosb
ENSMUSG00000024190	124.695	1.44778	0.229559	6.3068	2.84865e-10	9.47118e-07	63.9122	58.2811	76.309	129.708	206.35	213.611	Dusp1
ENSMUSG00000090698	76.7224	1.4913	0.294359	5.06626	4.05718e-07	0.000481761	41.9816	34.1648	42.7901	74.9872	103.659	162.751	Apold1
ENSMUSG00000114169	111.017	1.87946	0.226954	8.28123	1.21909e-16	1.01331e-12	57.0197	50.2423	35.6584	166.188	184.068	172.923	Gm47075
ENSMUSG00000028195	44.2708	2.01631	0.442925	4.55225	5.3074e-06	0.00304242	12.5318	24.1163	17.8292	28.3735	62.9706	119.803	Ccn1
ENSMUSG00000037868	22.1139	2.15756	0.539385	4.00003	6.33333e-05	0.0212942	8.14567	16.0775	2.85267	22.2935	35.8448	47.4691	Egr2
ENSMUSG00000045903	92.1038	2.27556	0.277422	8.20252	2.35395e-16	1.3044e-12	33.2093	32.1551	29.2399	105.387	149.192	203.439	Npas4
ENSMUSG00000021250	127.719	2.90373	0.256387	11.3255	9.80701e-30	1.63032e-25	26.3168	32.1551	32.8057	157.068	242.195	275.773	Fos
