# Supplementary material for: CBP Is Required for Establishing Adaptive Gene Programs in the Adult Mouse Brain
Source: J Neurosci. 2022 Oct 19;42(42):7984–8001. doi: 10.1523/JNEUROSCI.0970-22.2022 (PMC9617619; doi:10.1523/JNEUROSCI.0970-22.2022)
Supplement: Figure 8-1 — Extended information on statistical analysis of behavioral experiments in Figure 8. Download Figure 8-1, XLSX file. [file ns-JN-RM-0970-22-s07.xlsx]

## Sheet: Fig.8
Extended Data Figure 8-1
	Figure	Test		p-value	N SC	N EE
Gain_Weight_CBP	8 b)	ANOVA --> Tukey	control SC-EE	0	10	12
			CBP-ifKO SC-EE	0.0644	11	13
MWM_CBP_control Latency Visual	8 c)	ANOVA repetead mesures	F=5,185	0.034	10	12
MWM_CBP_control Latency Hidden	8 c)	ANOVA repetead mesures	F=14,905	0.001	10	12
MWM_CBP_CBP-ifKO Latency Visual	8 c)	ANOVA repetead mesures	F=7,007	0.015	11	13
MWM_CBP_CBP-ifKO Latency Hidden	8 c)	ANOVA repetead mesures	F=1,398	0.25	11	13
MWM_CBP_PT_control	8 d)	U Mann-Whitney	pt1 TQ U=50	0.503	10	12
			pt1 Q1-Q3 U=41,5	0.213
			pt2 TQ U=29	0.039
			pt2 Q1-Q3 U=38,5	0.131
MWM_CBP_PT_CBP-ifKO	8 d)	U Mann-Whitney	pt1 TQ U=42,5	0.086	11	13
			pt1 Q1-Q3 U=57	0.365
			pt2 TQ U=42	0.081
			pt2 Q1-Q3 U=30	0.013
MWM_P300 Control Latency Visual	8 e)	ANOVA repetead mesures	F=5,804	0.028	9	10
MWM_P300 Control Latency Hidden	8 e)	ANOVA repetead mesures	F=24,053	0	9	10
MWM_P300 P300-ifKO Latency Hidden	8 e)	ANOVA repetead mesures	F=1,973	0.177	13	7
MWM_P300 P300-ifKO Latency Hidden	8 e)	ANOVA repetead mesures	F=20,617	0	13	7
