# Supplementary material for: CBP Is Required for Establishing Adaptive Gene Programs in the Adult Mouse Brain
Source: J Neurosci. 2022 Oct 19;42(42):7984–8001. doi: 10.1523/JNEUROSCI.0970-22.2022 (PMC9617619; doi:10.1523/JNEUROSCI.0970-22.2022)
Supplement: Figure 9-1 — Three sheets: a, EE-regulated genes in CBP-ifKOs and control littermates (including both genes with significant EE effect and housing × genotype interaction). b, DARs displaying increased H3K27ac after EE (including both genes with significant EE effect and housing × genotype interaction). c, DARs displaying decreased H3K27ac after EE (including genes with both significant EE effect and housing × genotype interaction). Download Figure 9-1, XLSX file. [file ns-JN-RM-0970-22-s08.xlsx]

## Sheet: DEG_EE (RNA-seq)
Extended Data Figure 9-1a. DEGs by EE in control and CBP-ifKOs (including both genes with significant EE effect and housing x genotype interaction)
Filters: padj < 0.05 & Log2FoldChange > abs(0.5)
Row.names	baseMean	log2FoldChange	lfcSE	stat	pvalue	padj	mgi_symbol
ENSMUSG00000059991	505.156	0.724046	0.291854	173.622	2.1025e-37	1.30666e-34	Nptx2
ENSMUSG00000031883	578.785	0.541566	0.235905	118.938	1.30651e-25	4.31899e-23	Car7
ENSMUSG00000051067	880.052	0.753806	0.202397	113.446	1.98864e-24	5.82973e-22	Lingo3
ENSMUSG00000050022	264.629	-0.527805	0.278614	112.292	3.52419e-24	1.01399e-21	Amz1
ENSMUSG00000022490	1857.38	0.516374	0.233224	93.1778	4.54863e-20	7.5183e-18	Ppp1r1a
ENSMUSG00000026315	80.9277	0.573556	0.577599	90.9975	1.33748e-19	2.01752e-17	Serpinb8
ENSMUSG00000104586	109.831	0.963951	0.511329	89.7323	2.50071e-19	3.70034e-17	4921539H07Rik
ENSMUSG00000027217	912.807	-0.572324	0.217293	76.2681	1.93773e-16	2.37059e-14	Tspan18
ENSMUSG00000025473	319.927	-0.655266	0.28861	62.0748	2.11763e-13	1.73167e-11	Adam8
ENSMUSG00000032477	255.285	-0.571268	0.300736	60.7409	4.08264e-13	3.18753e-11	Cdc25a
ENSMUSG00000051251	31.8346	1.39483	0.719421	60.3199	5.02221e-13	3.84385e-11	Nhlh1
ENSMUSG00000053093	107.686	-0.622153	0.521544	58.9675	9.76791e-13	7.22686e-11	Myh7
ENSMUSG00000015134	24.5582	0.563022	0.917898	55.9821	4.23811e-12	2.82607e-10	Aldh1a3
ENSMUSG00000022715	68.8439	-0.810575	0.673813	53.5914	1.37137e-11	8.55704e-10	Tmem114
ENSMUSG00000036545	362.109	-1.12891	0.311794	53.1897	1.67029e-11	1.02171e-09	Adamts2
ENSMUSG00000031557	898.189	0.509855	0.220253	52.5454	2.29172e-11	1.36948e-09	Plekha2
ENSMUSG00000037992	310.408	0.511423	0.25814	51.4554	3.91255e-11	2.21052e-09	Rara
ENSMUSG00000044176	177.488	-0.52984	0.371969	51.2114	4.4101e-11	2.4826e-09	Spink10
ENSMUSG00000000126	316.928	0.977044	0.386153	51.0764	4.7121e-11	2.63583e-09	Wnt9a
ENSMUSG00000032355	804.607	0.541485	0.2075	51.0746	4.71624e-11	2.63583e-09	Mlip
ENSMUSG00000047259	112.52	0.572678	0.428145	50.8195	5.34511e-11	2.95541e-09	Mc4r
ENSMUSG00000078552	103.859	-1.27392	0.731231	50.4412	6.43483e-11	3.45944e-09	Dcdc2b
ENSMUSG00000059149	2068.47	0.870522	0.226534	49.8337	8.66794e-11	4.59638e-09	Mfsd4a
ENSMUSG00000032332	247.59	-0.819716	0.376665	48.7578	1.4689e-10	7.58214e-09	Col12a1
ENSMUSG00000031698	41.09	1.41645	0.919219	48.5803	1.60237e-10	8.2437e-09	Mylk3
ENSMUSG00000033060	3786.28	0.510198	0.199866	47.9452	2.18744e-10	1.08582e-08	Lmo7
ENSMUSG00000064201	259.836	-0.822607	0.377867	47.8001	2.34867e-10	1.15845e-08	Krt2
ENSMUSG00000017724	293.362	-0.891341	0.290755	46.476	4.49241e-10	2.12154e-08	Etv4
ENSMUSG00000035355	102.558	0.976156	0.559383	46.3846	4.69813e-10	2.21196e-08	Kcnh4
ENSMUSG00000094840	738.003	0.584821	0.199214	45.3663	7.73429e-10	3.48312e-08	Muc3a
ENSMUSG00000021552	281.718	-0.664413	0.263718	44.3608	1.265e-09	5.50542e-08	Gkap1
ENSMUSG00000032128	1047.54	0.812545	0.275063	43.6276	1.81063e-09	7.70946e-08	Robo3
ENSMUSG00000116525	67.4581	-0.915704	0.527105	42.245	3.5594e-09	1.41438e-07	Gm30371
ENSMUSG00000022360	271.787	-0.50233	0.260403	40.8515	7.03098e-09	2.6644e-07	Atad2
ENSMUSG00000044534	34.0303	0.531955	0.758692	39.7751	1.1891e-08	4.31661e-07	Ackr2
ENSMUSG00000105152	65.1224	0.560951	0.747941	39.7521	1.20253e-08	4.35518e-07	Gm42864
ENSMUSG00000005950	82.6541	-1.26794	0.62502	38.2072	2.55492e-08	8.57359e-07	P2rx5
ENSMUSG00000014852	28.3405	0.632279	0.800736	38.1997	2.56431e-08	8.58658e-07	Adamts13
ENSMUSG00000006281	237.921	0.663399	0.316289	38.031	2.78409e-08	9.28248e-07	Tep1
ENSMUSG00000050534	193.67	-0.672032	0.359875	37.329	3.91982e-08	1.27144e-06	Htr5b
ENSMUSG00000075410	60.583	-0.700323	0.513696	35.8254	8.15268e-08	2.46916e-06	Prcd
ENSMUSG00000021032	105.773	-0.948442	0.549533	34.6424	1.44968e-07	4.17172e-06	Ngb
ENSMUSG00000038618	34.3544	-0.97645	0.839014	33.4393	2.60177e-07	7.11685e-06	Rassf7
ENSMUSG00000072568	613.446	0.583377	0.218114	33.258	2.84131e-07	7.70427e-06	Lratd2
ENSMUSG00000022439	422.015	0.512358	0.260341	32.7478	3.64034e-07	9.54464e-06	Parvg
ENSMUSG00000072653	499.118	0.668635	0.321383	31.84	5.65584e-07	1.39928e-05	Zfp783
ENSMUSG00000014813	124.68	-0.607767	0.421126	30.4713	1.09833e-06	2.51321e-05	Stc1
ENSMUSG00000066952	64.4247	0.545193	0.529038	29.978	1.39487e-06	3.09601e-05	Myo1h
ENSMUSG00000034255	504.643	0.747142	0.264429	29.7095	1.58855e-06	3.42796e-05	Arhgap27
ENSMUSG00000042476	269.512	0.609266	0.298277	29.0692	2.16568e-06	4.55321e-05	Abcb4
ENSMUSG00000035431	281.708	-0.768984	0.388621	28.6277	2.6813e-06	5.51779e-05	Sstr1
ENSMUSG00000059325	1618.66	0.548601	0.168422	28.6219	2.68885e-06	5.52602e-05	Hopx
ENSMUSG00000075437	135.224	1.30748	0.505565	28.3922	3.00483e-06	6.11074e-05	Gm11681
ENSMUSG00000031958	316.945	0.89014	0.377038	28.3881	3.01075e-06	6.11478e-05	Ldhd
ENSMUSG00000084890	827.634	0.50184	0.465493	27.5689	4.47323e-06	8.75322e-05	A830036E02Rik
ENSMUSG00000060890	33.8104	1.47606	0.718216	27.5005	4.62348e-06	8.97937e-05	Arr3
ENSMUSG00000087095	339.634	0.500806	0.323747	27.2437	5.23397e-06	0.000100395	Emx2os
ENSMUSG00000116305	201.44	0.771116	0.325291	27.0751	5.67786e-06	0.000107713	Lncppara
ENSMUSG00000028600	150.244	-0.517467	0.425051	26.8809	6.23579e-06	0.000117295	Podn
ENSMUSG00000027315	98.3447	-0.506511	0.568855	26.8527	6.32126e-06	0.000118759	Spint1
ENSMUSG00000041700	29.0762	0.668165	0.980647	26.6982	6.81053e-06	0.000126971	Lhfpl1
ENSMUSG00000010064	2064.12	0.515622	0.175517	26.5834	7.1983e-06	0.000133302	Slc38a3
ENSMUSG00000027737	1370.07	-1.09694	0.295864	25.2381	1.37681e-05	0.000236109	Slc7a11
ENSMUSG00000035041	49.5874	1.13168	0.668132	25.1727	1.42084e-05	0.000242322	Creb3l3
ENSMUSG00000037995	113.248	-0.619269	0.403881	24.8393	1.6682e-05	0.000280506	Igsf9
ENSMUSG00000028602	36.8227	-0.940132	0.701364	24.6775	1.8033e-05	0.000299977	Tnfrsf8
ENSMUSG00000067597	36.3486	0.58321	0.700135	24.6069	1.86561e-05	0.000308689	Dgat2l6
ENSMUSG00000024076	184.916	-0.531994	0.335532	24.4583	2.00395e-05	0.000328431	Vit
ENSMUSG00000054889	1165.14	0.656908	0.261554	24.3753	2.08551e-05	0.00033965	Dsp
ENSMUSG00000035279	140.793	-0.570605	0.414537	24.2862	2.17681e-05	0.00035157	Ssc5d
ENSMUSG00000026354	1520.45	0.655278	0.273855	23.7875	2.76668e-05	0.00043508	Lct
ENSMUSG00000102752	258.102	-0.582241	0.311742	23.6981	2.88812e-05	0.000450529	Gm7694
ENSMUSG00000037994	146.833	0.747972	0.384261	23.4332	3.28002e-05	0.000501099	Slc9b2
ENSMUSG00000020251	453.17	-0.576711	0.30013	23.2516	3.57881e-05	0.000541422	Glt8d2
ENSMUSG00000035594	180.732	0.726158	0.355585	22.9032	4.23038e-05	0.000625975	Chrna5
ENSMUSG00000019848	176.719	-0.643519	0.35307	22.8219	4.39864e-05	0.000647175	Popdc3
ENSMUSG00000032377	350.393	-0.584166	0.276601	22.3742	5.45212e-05	0.000781453	Plscr4
ENSMUSG00000027971	1299.44	0.55549	0.264251	21.9696	6.61867e-05	0.000919806	Ndst4
ENSMUSG00000028328	487.374	0.530192	0.269549	21.7198	7.46018e-05	0.00101585	Tmod1
ENSMUSG00000117254	427.746	0.693532	0.289642	21.6606	7.67454e-05	0.00104048	Gm34567
ENSMUSG00000046152	315.603	-0.578842	0.282874	21.2234	9.46074e-05	0.00125312	Fut10
ENSMUSG00000023911	170.951	0.68621	0.359921	20.9058	0.000110124	0.0014294	Flywch2
ENSMUSG00000085069	690.455	0.539024	0.265168	20.8463	0.000113304	0.00146579	Prdm16os
ENSMUSG00000029658	34.3406	0.951151	0.864635	20.7735	0.000117313	0.00151136	Wdr95
ENSMUSG00000025366	403.867	-0.639495	0.234445	20.3452	0.000143957	0.00179507	Esyt1
ENSMUSG00000003309	36.0502	-1.7375	0.906901	20.3394	0.000144357	0.0017978	Ap1m2
ENSMUSG00000029816	131.145	0.525164	0.411393	20.1044	0.00016149	0.00199132	Gpnmb
ENSMUSG00000055560	67.8261	-1.13369	0.54039	19.9378	0.000174856	0.0021358	Zfp459
ENSMUSG00000024521	59.9374	-1.12412	0.565701	19.4782	0.000217699	0.00257804	Pmaip1
ENSMUSG00000005125	3002.17	-0.616522	0.220243	19.4766	0.000217868	0.00257808	Ndrg1
ENSMUSG00000005447	223.305	-0.732348	0.345325	19.2917	0.000237935	0.00278374	Pafah1b3
ENSMUSG00000027082	156.525	-1.08448	0.405819	19.136	0.000256259	0.00294926	Tfpi
ENSMUSG00000041695	446.178	0.672119	0.321633	18.9517	0.000279758	0.003155	Kcnj2
ENSMUSG00000015027	362.658	0.593547	0.254001	18.4058	0.000362708	0.00394912	Galns
ENSMUSG00000102428	294.767	0.579988	0.28986	18.2468	0.000391198	0.00418023	Pcdhga12
ENSMUSG00000021866	608.9	0.512136	0.214469	18.1771	0.000404357	0.00429719	Anxa11
ENSMUSG00000026322	421.712	0.544393	0.359068	17.6329	0.000523582	0.00533436	Htr4
ENSMUSG00000027931	128.282	-0.611942	0.423465	17.4846	0.000561721	0.00565616	Npr1
ENSMUSG00000028778	56.4016	-0.560315	0.595074	17.4196	0.000579319	0.00581077	Hcrtr1
ENSMUSG00000006179	68.1493	-0.932499	0.724458	17.3555	0.000597175	0.00594763	Prss16
ENSMUSG00000020216	58.3932	0.689824	0.548328	17.2337	0.000632666	0.00626098	Jsrp1
ENSMUSG00000032698	483.984	-0.583307	0.265001	17.0914	0.000676797	0.00662178	Lmo2
ENSMUSG00000032502	138.208	0.541328	0.408693	17.0286	0.000697233	0.00675368	Stac
ENSMUSG00000026274	142.517	0.502952	0.363827	16.983	0.000712454	0.00688823	Pask
ENSMUSG00000033762	128.336	-1.03616	0.434363	16.9446	0.000725514	0.00699275	Recql4
ENSMUSG00000019874	779.411	-0.772398	0.492018	16.8946	0.000742912	0.00713388	Fabp7
ENSMUSG00000054594	84.6154	-0.871493	0.617547	16.8914	0.000744036	0.00713741	Oscar
ENSMUSG00000045915	26.4369	-0.595464	0.867055	16.8308	0.00076569	0.00730296	Ccdc42
ENSMUSG00000027107	49.2425	0.640116	0.701764	16.694	0.000816891	0.00770616	Chrna1
ENSMUSG00000068762	299.412	-0.887418	0.448896	16.5184	0.000887638	0.00824341	Gstm6
ENSMUSG00000018740	252.145	0.522381	0.292134	16.4919	0.000898842	0.00830774	Slc25a35
ENSMUSG00000002147	363.419	-0.57699	0.307624	16.3663	0.000953815	0.00873272	Stat6
ENSMUSG00000007080	74.0709	0.603436	0.534027	16.3611	0.00095614	0.00874885	Pole
ENSMUSG00000055069	86.9247	-0.826153	0.494827	16.3493	0.00096153	0.00877749	Rab39
ENSMUSG00000091549	100.755	-1.04192	0.446353	16.1807	0.00104125	0.00940029	Gm6548
ENSMUSG00000064372	105.962	-1.04908	0.463936	15.8644	0.00120893	0.0107148	mt-Tp
ENSMUSG00000036181	455.711	1.09416	0.363326	15.5397	0.00140901	0.0120882	H1f2
ENSMUSG00000006720	133.837	-0.82618	0.447929	15.5119	0.00142753	0.0122134	Zfp184
ENSMUSG00000028696	348.904	0.5564	0.269955	15.4071	0.0014998	0.0127474	Ipp
ENSMUSG00000097493	116.848	0.989937	0.46645	15.2997	0.00157766	0.0132713	9930014A18Rik
ENSMUSG00000036904	187.162	-0.560537	0.324552	15.297	0.00157968	0.0132811	Fzd8
ENSMUSG00000050786	380.978	-0.510604	0.250078	15.2927	0.00158287	0.0132936	Ccdc126
ENSMUSG00000032105	63.0262	-0.944653	0.509363	15.2367	0.00162517	0.0135462	Pdzd3
ENSMUSG00000001285	915.248	0.617667	0.211822	15.1371	0.00170313	0.0141128	Myg1
ENSMUSG00000031382	46.351	0.915876	0.695963	15.1018	0.00173166	0.0143035	Asb11
ENSMUSG00000026117	132.613	-0.854767	0.468984	15.0326	0.001789	0.0146834	Zap70
ENSMUSG00000037001	250.754	0.769056	0.316258	14.907	0.00189787	0.015406	Zfp39
ENSMUSG00000081058	58.5745	0.976095	0.613	14.8828	0.00191959	0.0155661	H3c15
ENSMUSG00000009376	186.06	0.576282	0.339731	14.8728	0.00192867	0.0156315	Met
ENSMUSG00000022519	476.275	0.662205	0.235266	14.7245	0.00206791	0.0165951	Srl
ENSMUSG00000038507	496.891	0.51879	0.229197	14.427	0.00237801	0.0186132	Parp12
ENSMUSG00000036964	221.71	-0.579654	0.345002	14.3702	0.00244217	0.0190769	Trim17
ENSMUSG00000060862	451.481	-0.587007	0.295041	14.25	0.00258393	0.0199374	Zbtb40
ENSMUSG00000005968	162.051	0.623984	0.425966	14.156	0.00270035	0.0207085	Tuft1
ENSMUSG00000022462	3757.37	-0.616432	0.213216	14.1462	0.00271277	0.0207729	Slc38a2
ENSMUSG00000047216	286.702	-0.709515	0.317013	13.9904	0.00291827	0.0219783	Cdh19
ENSMUSG00000038152	63.0875	0.840239	0.514119	13.8172	0.00316488	0.0234127	5033430I15Rik
ENSMUSG00000105843	189.411	-0.815626	0.497158	13.8104	0.00317497	0.0234679	Gm19439
ENSMUSG00000030605	4030.28	-0.578083	0.268156	13.7097	0.00332808	0.0244832	Mfge8
ENSMUSG00000020520	236.846	-0.641866	0.329904	13.5747	0.00354516	0.0257064	Galnt10
ENSMUSG00000027962	948.461	-0.668209	0.237387	13.5271	0.00362489	0.0261588	Vcam1
ENSMUSG00000071379	1033.95	-0.586676	0.303295	13.4987	0.00367328	0.0263977	Hpcal1
ENSMUSG00000024691	62.7494	-1.03551	0.541584	13.4049	0.00383807	0.0273166	Fam111a
ENSMUSG00000093910	161.614	0.642533	0.41244	13.3289	0.00397668	0.0281228	Zfp853
ENSMUSG00000028626	169.564	-0.690407	0.510459	13.2612	0.00410451	0.0287779	Col9a2
ENSMUSG00000028555	84.1288	0.571311	0.561579	13.0955	0.00443457	0.0307314	Ttc39a
ENSMUSG00000073421	37.4976	-1.21325	1.12766	13.0679	0.0044921	0.0310717	H2-Ab1
ENSMUSG00000036995	123.458	-0.808837	0.427604	13.0443	0.00454184	0.0313629	Asap3
ENSMUSG00000036478	546.218	-0.535767	0.260335	13.0363	0.00455866	0.0314651	Btg1
ENSMUSG00000029314	124.087	-0.604642	0.453339	12.9943	0.00464891	0.0319744	Gpat3
ENSMUSG00000028172	157.169	-1.27973	0.473157	12.9661	0.0047105	0.0322836	Tacr3
ENSMUSG00000028125	83.3485	1.54224	0.736057	12.9404	0.00476729	0.0325656	Abca4
ENSMUSG00000084375	26.0454	-1.69959	0.835165	12.8758	0.00491303	0.0333481	Gm11637
ENSMUSG00000096753	39.343	-1.25832	0.713792	12.8279	0.00502403	0.033968	Fam181a
ENSMUSG00000020566	54.7159	0.510509	0.76906	12.7954	0.00510056	0.0343956	Atp6v1c2
ENSMUSG00000032419	93.7289	-1.97813	0.619542	12.7072	0.00531452	0.0355912	Tbx18
ENSMUSG00000055323	40.4938	-0.808364	0.710532	12.7054	0.00531889	0.0356052	Gm9967
ENSMUSG00000024066	212.057	0.581745	0.479978	12.6186	0.00553841	0.036805	Xdh
ENSMUSG00000091002	313.996	-0.685775	0.362568	12.5771	0.00564634	0.0373784	Tcerg1l
ENSMUSG00000033715	70.1203	-1.05034	0.608042	12.5341	0.00576058	0.0379239	Akr1c14
ENSMUSG00000110218	118.315	-1.26988	0.404763	12.4442	0.00600669	0.0391468	Gm20219
ENSMUSG00000031090	195.204	0.510525	0.335831	12.3681	0.00622292	0.0402186	Nadsyn1
ENSMUSG00000036923	97.7108	-1.02762	0.497249	12.3508	0.00627322	0.0404658	Stox1
ENSMUSG00000025401	43.4389	-0.681861	0.70049	12.1456	0.00690069	0.0434587	Myo1a
ENSMUSG00000117955	27.4053	1.43886	0.913737	12.0692	0.00714994	0.0446319	Gm50205
ENSMUSG00000048126	93.1302	-0.822988	0.549031	12.0561	0.00719355	0.04485	Col6a3
ENSMUSG00000022836	579.431	-0.798668	0.311282	12.0012	0.00737903	0.0457677	Mylk
ENSMUSG00000045761	94.1143	-0.820655	0.473381	11.9764	0.00746445	0.0461655	Togaram2
ENSMUSG00000039109	44.9204	-2.31419	0.951911	11.9028	0.00772359	0.0473379	F13a1
ENSMUSG00000024833	254.301	0.505174	0.302775	11.8808	0.00780276	0.0477102	Pola2
ENSMUSG00000097915	102.153	0.761586	0.457918	11.8799	0.00780602	0.0477113	A330009N23Rik
ENSMUSG00000028073	198.815	-0.721758	0.384254	11.8395	0.00795357	0.0484606	Pear1
ENSMUSG00000103332	371.64	0.99185	0.301092	11.7711	0.0082097	0.0497093	Pcdhga2

## Sheet: H3K27ac_EE_(ChIP-seq) Down
Extended Data Figure 9-1b. Increased DARs by EE in control and CBP-ifKOs (including both genes with significant EE effect and housing x genotype interaction)
Filters: padj < 0.05 & Log2FoldChange > abs(0.25)
Control;SC n=2 Control;EE n=2 CBP-ifKO;SC n=2 CBP-ifKO;EE n=2
seqnames	start	end	width	strand	peak	feature	start_position	end_position	feature_strand	insideFeature	distancetoFeature	shortestDistance	fromOverlappingOrNearest	symbol
chr1	78567129	78571703	4575	*	1	ENSMUSG00000099364	78595031	78609508	-	downstream	40092	23328	shortestDistance	NA
chr1	78590794	78593819	3026	*	2	ENSMUSG00000099364	78595031	78609508	-	downstream	17202	1212	shortestDistance	NA
chr12	8344099	8351024	6926	*	3	ENSMUSG00000020605	8313432	8343824	+	downstream	34130	275	shortestDistance	Hs1bp3
chr12	21190493	21193189	2697	*	4	ENSMUSG00000052632	20990459	21270171	+	inside	201382	76982	shortestDistance	Asap2
chr12	29956526	29957230	705	*	5	ENSMUSG00000020674	29937608	30017658	+	inside	19270	18918	shortestDistance	Pxdn
chr12	49831097	49832663	1567	*	6	ENSMUSG00000098219	49840757	49841751	-	downstream	9871	8094	shortestDistance	Gm7481
chr12	52388160	52391515	3356	*	7	ENSMUSG00000112139	52401359	52448125	-	downstream	58287	9844	shortestDistance	NA
chr12	55472201	55475914	3714	*	8	ENSMUSG00000021025	55489410	55492647	-	downstream	18589	13496	shortestDistance	Nfkbia
chr12	58513399	58514010	612	*	9	ENSMUSG00000045930	58264720	58269290	-	upstream	-244414	244109	shortestDistance	Clec14a
chr12	69461754	69463505	1752	*	10	ENSMUSG00000113035	69464787	69475550	-	downstream	12920	1282	shortestDistance	5830428M24Rik
chr12	76533606	76537622	4017	*	11	ENSMUSG00000052609	76530891	76580488	+	inside	4723	2715	shortestDistance	Plekhg3
chr12	78249462	78251322	1861	*	12	ENSMUSG00000047454	78226379	78684772	+	inside	24013	23083	shortestDistance	Gphn
chr12	79904242	79908234	3993	*	13	ENSMUSG00000112765	79917019	79936264	-	downstream	30026	8785	shortestDistance	9430078K24Rik
chr12	79910068	79913518	3451	*	14	ENSMUSG00000112765	79917019	79936264	-	downstream	24471	3501	shortestDistance	9430078K24Rik
chr12	90733951	90739475	5525	*	15	ENSMUSG00000007682	90724552	90738438	-	overlapStart	1725	1037	shortestDistance	Dio2
chr12	90733951	90739475	5525	*	15	ENSMUSG00000097157	90738201	90869235	+	overlapStart	-1488	1274	shortestDistance	NA
chr12	103512906	103514483	1578	*	16	ENSMUSG00000021209	103532283	103613831	+	upstream	-18589	17800	shortestDistance	Ppp4r4
chr12	104834431	104842086	7656	*	17	ENSMUSG00000021097	104763117	104865076	-	inside	26818	22990	shortestDistance	Clmn
chr12	108069986	108071960	1975	*	18	ENSMUSG00000056770	108106431	108179314	-	downstream	108341	34471	shortestDistance	Setd3
chr12	112099391	112100472	1082	*	19	ENSMUSG00000037686	112106679	112127559	+	upstream	-6747	6207	shortestDistance	Aspg
chr12	112100770	112102584	1815	*	20	ENSMUSG00000037686	112106679	112127559	+	upstream	-5002	4095	shortestDistance	Aspg
chr1	20904496	20911517	7022	*	21	ENSMUSG00000025931	20890606	20939650	+	inside	17400	13890	shortestDistance	Paqr8
chr1	90284581	90286654	2074	*	22	ENSMUSG00000101028	90280458	90283912	+	downstream	5160	669	shortestDistance	NA
chr12	117528137	117528594	458	*	23	ENSMUSG00000041992	117516479	117759737	+	inside	11887	11658	shortestDistance	Rapgef5
chr1	92129184	92131469	2286	*	24	ENSMUSG00000026313	91928779	92195699	-	inside	65373	64230	shortestDistance	Hdac4
chr13	47909283	47912135	2853	*	25	ENSMUSG00000114959	47910435	47934301	+	overlapStart	274	1152	shortestDistance	G630093K05Rik
chr13	48125533	48126738	1206	*	26	ENSMUSG00000097622	48044231	48262623	-	inside	136487	81302	shortestDistance	A330033J07Rik
chr13	48125533	48126738	1206	*	26	ENSMUSG00000114457	48107617	48237251	-	inside	111115	17916	shortestDistance	NA
chr13	55370625	55371716	1092	*	27	ENSMUSG00000052087	55369732	55384687	+	inside	1438	893	shortestDistance	Rgs14
chr13	60695160	60696810	1651	*	28	ENSMUSG00000021559	60601947	60763191	+	inside	94038	66381	shortestDistance	Dapk1
chr13	63320597	63326382	5786	*	29	ENSMUSG00000021458	62964893	63326096	+	overlapEnd	358597	286	shortestDistance	Aopep
chr13	63320597	63326382	5786	*	29	ENSMUSG00000021461	63285043	63497278	-	inside	173788	35554	shortestDistance	Fancc
chr13	80944600	80947172	2573	*	30	ENSMUSG00000114554	80940411	80948597	+	inside	5475	1425	shortestDistance	NA
chr13	84061100	84067557	6458	*	31	ENSMUSG00000098087	84025297	84064772	-	overlapStart	444	2785	shortestDistance	Gm17750
chr1	22806232	22807072	841	*	32	ENSMUSG00000041670	22286251	22805994	-	upstream	-658	238	shortestDistance	Rims1
chr13	101811150	101813244	2095	*	33	ENSMUSG00000114223	101841540	101842306	-	downstream	30109	28296	shortestDistance	Gm19108
chr13	113613305	113614257	953	*	34	ENSMUSG00000042364	113592179	113618564	-	inside	4783	4307	shortestDistance	Snx18
chr14	12104158	12105996	1839	*	35	ENSMUSG00000021745	11553532	12242041	+	inside	551545	136045	shortestDistance	Ptprg
chr14	14069823	14072243	2421	*	36	ENSMUSG00000021738	13961440	14107302	+	inside	109593	35059	shortestDistance	Atxn7
chr14	20997814	20999574	1761	*	37	ENSMUSG00000021823	20929398	21033676	+	inside	69296	34102	shortestDistance	Vcl
chr14	21020781	21023022	2242	*	38	ENSMUSG00000021823	20929398	21033676	+	inside	92504	10654	shortestDistance	Vcl
chr14	23786764	23788761	1998	*	39	ENSMUSG00000063142	23289431	24014491	-	inside	226729	225730	shortestDistance	Kcnma1
chr14	27267123	27268905	1783	*	40	ENSMUSG00000021895	27114899	27403911	+	inside	153115	135006	shortestDistance	Arhgef3
chr14	57715618	57716734	1117	*	41	ENSMUSG00000114942	57642077	57746103	-	inside	29927	29369	shortestDistance	Lats2
chr14	57715618	57716734	1117	*	41	ENSMUSG00000021959	57689662	57758388	-	inside	42212	25956	shortestDistance	Lats2
chr14	57716782	57718725	1944	*	42	ENSMUSG00000114942	57642077	57746103	-	inside	28349	27378	shortestDistance	Lats2
chr14	57716782	57718725	1944	*	42	ENSMUSG00000021959	57689662	57758388	-	inside	40634	27120	shortestDistance	Lats2
chr1	127158679	127159943	1265	*	43	ENSMUSG00000036155	127205015	127488336	+	upstream	-45704	45072	shortestDistance	Mgat5
chr14	65098787	65102631	3845	*	44	ENSMUSG00000021978	65052060	65149855	-	inside	49146	46727	shortestDistance	Extl3
chr14	66261609	66264266	2658	*	45	ENSMUSG00000059456	66153257	66281052	-	inside	18114	16786	shortestDistance	Ptk2b
chr1	128076596	128077242	647	*	46	ENSMUSG00000036086	127954184	128103047	-	inside	26128	25805	shortestDistance	Zranb3
chr1	128078259	128079564	1306	*	47	ENSMUSG00000036086	127954184	128103047	-	inside	24135	23483	shortestDistance	Zranb3
chr14	74898703	74899446	744	*	48	ENSMUSG00000068015	74754675	74947876	-	inside	48802	48430	shortestDistance	Lrch1
chr14	101531962	101532548	587	*	49	ENSMUSG00000033083	101442360	101609191	-	inside	76936	76643	shortestDistance	Tbc1d4
chr14	101607806	101609370	1565	*	50	ENSMUSG00000033083	101442360	101609191	-	overlapStart	603	179	shortestDistance	Tbc1d4
chr14	103551531	103552533	1003	*	51	ENSMUSG00000022123	103513342	103612797	+	inside	38690	38189	shortestDistance	Scel
chr14	121106091	121113980	7890	*	52	ENSMUSG00000025555	121035200	121283744	+	inside	74836	70891	shortestDistance	Farp1
chr14	121114063	121117478	3416	*	53	ENSMUSG00000025555	121035200	121283744	+	inside	80570	78863	shortestDistance	Farp1
chr14	122462646	122465660	3015	*	54	ENSMUSG00000041703	122456795	122465677	-	inside	1524	17	shortestDistance	Zic5
chr15	3232118	3233909	1792	*	55	ENSMUSG00000114999	3217391	3219698	-	upstream	-13316	12420	shortestDistance	NA
chr15	3267947	3272950	5004	*	56	ENSMUSG00000064373	3268547	3280508	+	overlapStart	1901	600	shortestDistance	Selenop
chr1	132816706	132819200	2495	*	57	ENSMUSG00000088911	132814228	132814348	-	upstream	-3605	2358	shortestDistance	Gm22609
chr15	37682108	37682744	637	*	58	ENSMUSG00000051359	37366175	37792570	-	inside	110144	109826	shortestDistance	Ncald
chr15	37682108	37682744	637	*	58	ENSMUSG00000115157	37432477	37734335	-	inside	51909	51591	shortestDistance	NA
chr15	39005190	39008640	3451	*	59	ENSMUSG00000097875	39003285	39006185	-	overlapStart	-730	995	shortestDistance	NA
chr15	39005190	39008640	3451	*	59	ENSMUSG00000022297	39006034	39038188	+	overlapStart	881	844	shortestDistance	Fzd6
chr15	41058043	41059032	990	*	60	ENSMUSG00000022306	40655035	41104592	+	inside	403503	45560	shortestDistance	Zfpm2
chr15	71517337	71518063	727	*	61	ENSMUSG00000036800	71431609	71727838	-	inside	210138	85728	shortestDistance	Fam135b
chr15	73980998	73982397	1400	*	62	ENSMUSG00000116256	73994069	74000913	-	downstream	19215	11672	shortestDistance	NA
chr15	76542183	76543843	1661	*	63	ENSMUSG00000022560	76538832	76544608	+	inside	4181	765	shortestDistance	Slc52a2
chr15	81839359	81841095	1737	*	64	ENSMUSG00000069439	81843346	81843713	-	downstream	3486	2251	shortestDistance	NA
chr15	83222842	83224918	2077	*	65	ENSMUSG00000047878	83226722	83251774	-	downstream	27894	1804	shortestDistance	A4galt
chr15	85610154	85614963	4810	*	66	ENSMUSG00000097209	85580252	85593708	+	downstream	32306	16446	shortestDistance	AU022754
chr15	86267830	86269440	1611	*	67	ENSMUSG00000051864	86214459	86498503	+	inside	54176	53371	shortestDistance	Tbc1d22a
chr15	88847741	88853886	6146	*	68	ENSMUSG00000035828	88862186	88865726	+	upstream	-11372	8300	shortestDistance	Pim3
chr15	88855533	88856338	806	*	69	ENSMUSG00000035828	88862186	88865726	+	upstream	-6250	5848	shortestDistance	Pim3
chr15	94427901	94430118	2218	*	70	ENSMUSG00000022449	94270163	94465418	-	inside	36408	35300	shortestDistance	Adamts20
chr15	95690541	95693692	3152	*	71	ENSMUSG00000116058	95715193	95716294	+	upstream	-23077	21501	shortestDistance	NA
chr15	97726360	97731356	4997	*	72	ENSMUSG00000022468	97711015	97731339	-	overlapStart	2481	17	shortestDistance	Endou
chr1	135728277	135734647	6371	*	73	ENSMUSG00000026421	135720061	135752232	+	inside	11401	8216	shortestDistance	Csrp1
chr15	98131172	98134694	3523	*	74	ENSMUSG00000033065	98092589	98132451	+	overlapEnd	40344	1279	shortestDistance	Pfkm
chr15	98131172	98134694	3523	*	74	ENSMUSG00000048175	98134637	98165625	-	overlapEnd	32692	57	shortestDistance	Asb8
chr15	98134884	98137561	2678	*	75	ENSMUSG00000048175	98134637	98165625	-	inside	29403	247	shortestDistance	Asb8
chr1	135739824	135741473	1650	*	76	ENSMUSG00000026421	135720061	135752232	+	inside	20587	10759	shortestDistance	Csrp1
chr15	101128584	101130103	1520	*	77	ENSMUSG00000000530	101128522	101145336	+	inside	822	62	shortestDistance	Acvrl1
chr15	101128584	101130103	1520	*	77	ENSMUSG00000087690	101129916	101131592	-	overlapEnd	2248	187	shortestDistance	NA
chr15	102796043	102796841	799	*	78	ENSMUSG00000116500	102797495	102819544	+	upstream	-1053	654	shortestDistance	NA
chr16	9792251	9792878	628	*	79	ENSMUSG00000059003	9567898	9995560	-	inside	202996	202682	shortestDistance	Grin2a
chr16	14184144	14186463	2320	*	80	ENSMUSG00000022678	14163275	14192928	+	inside	22029	6465	shortestDistance	Nde1
chr16	24489311	24492817	3507	*	81	ENSMUSG00000033306	24393507	24992578	+	inside	97557	95804	shortestDistance	Lpp
chr16	25463178	25465602	2425	*	82	ENSMUSG00000116828	25441853	25443273	-	upstream	-21117	19905	shortestDistance	Gm18896
chr16	29812988	29817024	4037	*	83	ENSMUSG00000097307	29811058	29837814	+	inside	3948	1930	shortestDistance	NA
chr16	34270504	34271368	865	*	84	ENSMUSG00000061751	33969073	34573532	-	inside	302596	301431	shortestDistance	Kalrn
chr16	38712168	38714454	2287	*	85	ENSMUSG00000022799	38598340	38713274	-	overlapStart	-37	1106	shortestDistance	Arhgap31
chr16	38942838	38949854	7017	*	86	ENSMUSG00000086175	38828906	38966070	+	inside	117440	16216	shortestDistance	NA
chr16	38942838	38949854	7017	*	86	ENSMUSG00000022790	38892671	39027159	+	inside	53675	50167	shortestDistance	Igsf11
chr16	38994109	38994753	645	*	87	ENSMUSG00000022790	38892671	39027159	+	inside	101760	32406	shortestDistance	Igsf11
chr16	43363433	43365594	2162	*	88	ENSMUSG00000022708	42875881	43642602	+	inside	488633	277008	shortestDistance	Zbtb20
chr16	43363433	43365594	2162	*	88	ENSMUSG00000055370	43345887	43363666	-	overlapStart	-848	233	shortestDistance	NA
chr16	43500092	43512658	12567	*	89	ENSMUSG00000022708	42875881	43642602	+	inside	630494	129944	shortestDistance	Zbtb20
chr16	43535734	43540478	4745	*	90	ENSMUSG00000022708	42875881	43642602	+	inside	662225	102124	shortestDistance	Zbtb20
chr16	43571156	43574162	3007	*	91	ENSMUSG00000022708	42875881	43642602	+	inside	696778	68440	shortestDistance	Zbtb20
chr16	44123493	44124680	1188	*	92	ENSMUSG00000052459	44085402	44139705	-	inside	15619	15025	shortestDistance	Atp6v1a
chr16	58511122	58514590	3469	*	93	ENSMUSG00000022747	58468125	58524243	-	inside	11387	9653	shortestDistance	St3gal6
chr16	78442809	78443540	732	*	94	ENSMUSG00000064862	78423730	78423859	-	upstream	-19315	18950	shortestDistance	Gm25038
chr16	91858514	91862494	3981	*	95	ENSMUSG00000116933	91684398	91926982	-	inside	66478	64488	shortestDistance	NA
chr16	91858514	91862494	3981	*	95	ENSMUSG00000022957	91729281	91920597	+	inside	131223	58103	shortestDistance	Itsn1
chr1	154101295	154106124	4830	*	96	ENSMUSG00000100627	154037597	154117951	-	inside	14241	11827	shortestDistance	NA
chr1	154110069	154114859	4791	*	97	ENSMUSG00000100627	154037597	154117951	-	inside	5487	3092	shortestDistance	NA
chr1	154115294	154118778	3485	*	98	ENSMUSG00000100627	154037597	154117951	-	overlapStart	915	827	shortestDistance	NA
chr17	5082163	5084250	2088	*	99	ENSMUSG00000069729	4994332	5347656	+	inside	88874	87831	shortestDistance	Arid1b
chr1	154139970	154143053	3084	*	100	ENSMUSG00000100627	154037597	154117951	-	upstream	-23561	22019	shortestDistance	NA
chr1	154148234	154156860	8627	*	101	ENSMUSG00000100627	154037597	154117951	-	upstream	-34596	30283	shortestDistance	NA
chr17	9580351	9582066	1716	*	102	ENSMUSG00000117143	9549691	9594242	+	inside	31517	12176	shortestDistance	NA
chr17	17448313	17451049	2737	*	103	ENSMUSG00000047786	17402672	17459387	+	inside	47009	8338	shortestDistance	Lix1
chr17	24642441	24646002	3562	*	104	ENSMUSG00000002504	24639286	24650327	-	inside	6105	3155	shortestDistance	Slc9a3r2
chr17	43389192	43390724	1533	*	105	ENSMUSG00000056492	43360451	43459557	+	inside	29507	28741	shortestDistance	Adgrf5
chr17	44238234	44240601	2368	*	106	ENSMUSG00000023959	44134768	44280172	+	inside	104650	39571	shortestDistance	Clic5
chr17	53542530	53544819	2290	*	107	ENSMUSG00000044957	53507460	53539451	-	upstream	-4223	3079	shortestDistance	Pp2d1
chr17	56286488	56290547	4060	*	108	ENSMUSG00000024197	56277476	56292873	-	inside	4355	2326	shortestDistance	Plin3
chr17	70628396	70629781	1386	*	109	ENSMUSG00000003279	69969073	70821413	+	inside	660015	191632	shortestDistance	Dlgap1
chr17	73272247	73273165	919	*	110	ENSMUSG00000117292	73250986	73260656	+	downstream	21720	11591	shortestDistance	E330032C10Rik
chr1	161269794	161273435	3642	*	111	ENSMUSG00000026701	161240112	161251219	-	upstream	-20395	18575	shortestDistance	Prdx6
chr17	86753760	86756876	3117	*	112	ENSMUSG00000024140	86753700	86833410	+	inside	1618	60	shortestDistance	Epas1
chr17	86765612	86771469	5858	*	113	ENSMUSG00000024140	86753700	86833410	+	inside	14840	11912	shortestDistance	Epas1
chr17	86779225	86788166	8942	*	114	ENSMUSG00000024140	86753700	86833410	+	inside	29996	25525	shortestDistance	Epas1
chr17	87502202	87502860	659	*	115	ENSMUSG00000100847	87490748	87502616	+	overlapEnd	11783	244	shortestDistance	NA
chr18	4438131	4441788	3658	*	116	ENSMUSG00000117579	4399328	4400910	+	downstream	40632	37221	shortestDistance	NA
chr18	9380003	9380793	791	*	117	ENSMUSG00000024286	9312304	9450154	-	inside	69756	67699	shortestDistance	Ccny
chr18	13969595	13972652	3058	*	118	ENSMUSG00000024420	13687013	13972787	-	inside	1663	135	shortestDistance	Zfp521
chr1	164475103	164476328	1226	*	119	ENSMUSG00000104011	164462442	164463989	+	downstream	13274	11114	shortestDistance	NA
chr18	25555005	25556983	1979	*	120	ENSMUSG00000024268	25477632	25754157	-	inside	198163	77373	shortestDistance	Celf4
chr18	31931233	31934356	3124	*	121	ENSMUSG00000024395	31922290	31958619	+	inside	10504	8943	shortestDistance	Lims2
chr18	45897314	45902055	4742	*	122	ENSMUSG00000098284	45683487	46045260	-	inside	145576	143205	shortestDistance	NA
chr18	56432166	56436170	4005	*	123	ENSMUSG00000001700	56400337	56503792	+	inside	33831	31829	shortestDistance	Gramd3
chr1	167258902	167259715	814	*	124	ENSMUSG00000026558	167222883	167285320	-	inside	26012	25605	shortestDistance	Uck2
chr18	60884060	60884766	707	*	125	ENSMUSG00000036412	60911780	60918561	+	upstream	-27367	27014	shortestDistance	Arsi
chr18	60889278	60892502	3225	*	126	ENSMUSG00000036412	60911780	60918561	+	upstream	-20890	19278	shortestDistance	Arsi
chr18	60892971	60893834	864	*	127	ENSMUSG00000036412	60911780	60918561	+	upstream	-18378	17946	shortestDistance	Arsi
chr18	60894902	60895840	939	*	128	ENSMUSG00000036412	60911780	60918561	+	upstream	-16409	15940	shortestDistance	Arsi
chr18	60898337	60899391	1055	*	129	ENSMUSG00000036412	60911780	60918561	+	upstream	-12916	12389	shortestDistance	Arsi
chr18	60955434	60956471	1038	*	130	ENSMUSG00000024617	60925618	60988152	+	inside	30334	29816	shortestDistance	Camk2a
chr18	60971563	60972328	766	*	131	ENSMUSG00000024617	60925618	60988152	+	inside	46328	15824	shortestDistance	Camk2a
chr18	77215782	77217003	1222	*	132	ENSMUSG00000025425	77185839	77258771	+	inside	30553	29943	shortestDistance	St8sia5
chr1	36307804	36309549	1746	*	133	ENSMUSG00000037447	36307733	36324029	+	inside	943	71	shortestDistance	Arid5a
chr18	81152019	81154301	2283	*	134	ENSMUSG00000118262	81083064	81098084	+	downstream	70096	53935	shortestDistance	NA
chr19	6444402	6452351	7950	*	135	ENSMUSG00000033768	6418731	6544169	+	inside	29645	25671	shortestDistance	Nrxn2
chr19	10783882	10784723	842	*	136	ENSMUSG00000067577	10740947	10786043	+	inside	43355	1320	shortestDistance	A430093F15Rik
chr19	11484759	11485494	736	*	137	ENSMUSG00000099757	11470166	11484578	-	upstream	-548	181	shortestDistance	NA
chr19	23055553	23057128	1576	*	138	ENSMUSG00000097930	22978230	23075924	-	inside	19584	18796	shortestDistance	NA
chr19	23057307	23059340	2034	*	139	ENSMUSG00000097930	22978230	23075924	-	inside	17600	16584	shortestDistance	NA
chr19	29023007	29026476	3470	*	140	ENSMUSG00000024780	28990352	29026681	+	inside	34390	205	shortestDistance	Cdc37l1
chr19	29023007	29026476	3470	*	140	ENSMUSG00000024782	29020833	29047961	-	inside	23219	2174	shortestDistance	Ak3
chr19	30173074	30175355	2282	*	141	ENSMUSG00000024827	30098447	30175429	-	inside	1215	74	shortestDistance	Gldc
chr19	32178315	32182053	3739	*	142	ENSMUSG00000040451	32122727	32389714	-	inside	209530	55588	shortestDistance	Sgms1
chr19	32182555	32183643	1089	*	143	ENSMUSG00000040451	32122727	32389714	-	inside	206615	59828	shortestDistance	Sgms1
chr19	32252068	32254213	2146	*	144	ENSMUSG00000040451	32122727	32389714	-	inside	136574	129341	shortestDistance	Sgms1
chr1	5176109	5177086	978	*	145	ENSMUSG00000033793	5070018	5162529	+	downstream	106580	13580	shortestDistance	Atp6v1h
chr19	55120226	55127354	7129	*	146	ENSMUSG00000024978	55067268	55127238	-	overlapStart	3448	116	shortestDistance	Gpam
chr2	6129177	6130178	1002	*	147	ENSMUSG00000045319	6097607	6130211	-	inside	533	33	shortestDistance	Proser2
chr2	6942986	6944833	1848	*	148	ENSMUSG00000002107	6539694	7509563	-	inside	565653	403292	shortestDistance	Celf2
chr2	6942986	6944833	1848	*	148	ENSMUSG00000103412	6940625	6951061	+	inside	3285	2361	shortestDistance	NA
chr2	7437830	7438772	943	*	149	ENSMUSG00000002107	6539694	7509563	-	inside	71262	70791	shortestDistance	Celf2
chr2	8471066	8471657	592	*	150	ENSMUSG00000088574	8472094	8472384	-	downstream	1022	437	shortestDistance	NA
chr2	24976102	24978506	2405	*	151	ENSMUSG00000036833	24976033	25054057	+	inside	1271	69	shortestDistance	Pnpla7
chr2	25474941	25481106	6166	*	152	ENSMUSG00000015090	25466709	25470046	-	upstream	-7978	4895	shortestDistance	Ptgds
chr1	180401900	180405710	3811	*	153	ENSMUSG00000038855	180330485	180424802	+	inside	73320	19092	shortestDistance	Itpkb
chr2	38108851	38110641	1791	*	154	ENSMUSG00000035392	37798991	38287390	-	inside	177644	176749	shortestDistance	Dennd1a
chr1	37219532	37220199	668	*	155	ENSMUSG00000026114	37214434	37263384	+	inside	5432	5098	shortestDistance	Cnga3
chr2	57139108	57140127	1020	*	156	ENSMUSG00000084938	57127479	57181754	-	inside	42136	11629	shortestDistance	BB557941
chr2	71786950	71789144	2195	*	157	ENSMUSG00000027111	71745616	71858416	+	inside	42431	41334	shortestDistance	Itga6
chr2	77167984	77170626	2643	*	158	ENSMUSG00000044033	77009902	77170636	-	inside	1331	10	shortestDistance	Ccdc141
chr2	84633720	84638464	4745	*	159	ENSMUSG00000034101	84600071	84650765	-	inside	14673	12301	shortestDistance	Ctnnd1
chr2	84633720	84638464	4745	*	159	ENSMUSG00000101645	84601439	84678041	-	inside	41949	32281	shortestDistance	NA
chr1	182481621	182483738	2118	*	160	ENSMUSG00000026509	182467260	182517608	-	inside	34928	14361	shortestDistance	Capn2
chr2	92348708	92350857	2150	*	161	ENSMUSG00000058318	92093117	92364666	+	inside	256665	13809	shortestDistance	Phf21a
chr1	182498966	182503047	4082	*	162	ENSMUSG00000026509	182467260	182517608	-	inside	16602	14561	shortestDistance	Capn2
chr2	110949502	110950419	918	*	163	ENSMUSG00000074968	110655201	110950923	-	inside	963	504	shortestDistance	Ano3
chr2	119721597	119722621	1025	*	164	ENSMUSG00000027304	119675068	119735407	+	inside	47041	12786	shortestDistance	Rtf1
chr1	185491841	185495702	3862	*	165	ENSMUSG00000102185	185487294	185498159	+	inside	6478	2457	shortestDistance	5033404E19Rik
chr2	128698859	128701136	2278	*	166	ENSMUSG00000014361	128698956	128802894	+	overlapStart	1042	97	shortestDistance	Mertk
chr2	131500847	131508668	7822	*	167	ENSMUSG00000027333	131491496	131525922	+	inside	13262	9351	shortestDistance	Smox
chr2	134960227	134964620	4394	*	168	ENSMUSG00000051177	134786067	135475258	+	inside	176357	174160	shortestDistance	Plcb1
chr2	135658664	135659492	829	*	169	ENSMUSG00000039943	135659011	136014593	+	overlapStart	67	347	shortestDistance	Plcb4
chr2	135711892	135713458	1567	*	170	ENSMUSG00000039943	135659011	136014593	+	inside	53664	52881	shortestDistance	Plcb4
chr2	145848302	145851260	2959	*	171	ENSMUSG00000001768	145675215	145887616	+	inside	174566	36356	shortestDistance	BC039771;Rin2
chr2	148859237	148861787	2551	*	172	ENSMUSG00000027446	148846711	148865038	-	inside	4526	3251	shortestDistance	Cstdc2
chr2	148876730	148880260	3531	*	173	ENSMUSG00000027447	148871722	148875692	-	upstream	-2803	1038	shortestDistance	Cst3
chr2	148888264	148890137	1874	*	174	ENSMUSG00000103559	148889924	148890288	-	overlapEnd	1088	151	shortestDistance	NA
chr2	152815077	152823082	8006	*	175	ENSMUSG00000007659	152780668	152831728	-	inside	12648	8646	shortestDistance	Bcl2l1
chr2	152823567	152831703	8137	*	176	ENSMUSG00000007659	152780668	152831728	-	inside	4093	25	shortestDistance	Bcl2l1
chr2	154524471	154525289	819	*	177	ENSMUSG00000038533	154436481	154539356	+	inside	88399	14067	shortestDistance	Cbfa2t2
chr2	160766504	160769356	2853	*	178	ENSMUSG00000016933	160731300	160775760	+	inside	36630	6404	shortestDistance	Plcg1
chr2	160766504	160769356	2853	*	178	ENSMUSG00000035877	160748708	160872998	-	inside	105068	17796	shortestDistance	Zhx3
chr2	160796803	160800844	4042	*	179	ENSMUSG00000035877	160748708	160872998	-	inside	74174	48095	shortestDistance	Zhx3
chr2	160800924	160807614	6691	*	180	ENSMUSG00000035877	160748708	160872998	-	inside	68729	52216	shortestDistance	Zhx3
chr3	32535794	32538989	3196	*	181	ENSMUSG00000027668	32529465	32579239	+	inside	7927	6329	shortestDistance	Mfn1
chr3	52400458	52402574	2117	*	182	ENSMUSG00000103454	52425408	52425648	+	upstream	-23892	22834	shortestDistance	NA
chr3	53206368	53209113	2746	*	183	ENSMUSG00000048332	53041528	53261679	+	inside	166212	52566	shortestDistance	Lhfp
chr3	53220566	53223301	2736	*	184	ENSMUSG00000048332	53041528	53261679	+	inside	180406	38378	shortestDistance	Lhfp
chr3	53231809	53233197	1389	*	185	ENSMUSG00000048332	53041528	53261679	+	inside	190975	28482	shortestDistance	Lhfp
chr10	3716521	3720858	4338	*	186	ENSMUSG00000040624	3740364	3967303	+	upstream	-21674	19506	shortestDistance	Plekhg1
chr3	75393467	75396930	3464	*	187	ENSMUSG00000104301	75274988	75482156	-	inside	86958	85226	shortestDistance	Wdr49
chr10	5527104	5529662	2559	*	188	ENSMUSG00000096054	5020917	5551482	-	inside	23099	21820	shortestDistance	Syne1
chr3	96554023	96556434	2412	*	189	ENSMUSG00000074398	96555765	96566801	-	overlapEnd	11573	669	shortestDistance	Gm15441
chr3	103801120	103803880	2761	*	190	ENSMUSG00000027845	103800605	103809444	-	inside	6944	515	shortestDistance	Dclre1b
chr3	103801120	103803880	2761	*	190	ENSMUSG00000084997	103803129	103808439	+	overlapStart	-629	751	shortestDistance	Gm15471
chr3	115765064	115767846	2783	*	191	ENSMUSG00000052769	115715150	115716728	+	downstream	51305	48336	shortestDistance	NA
chr3	115779034	115781760	2727	*	192	ENSMUSG00000052769	115715150	115716728	+	downstream	65247	62306	shortestDistance	NA
chr3	121636710	121639045	2336	*	193	ENSMUSG00000044522	121634936	121643485	-	inside	5607	1774	shortestDistance	A730020M07Rik
chr3	122419367	122422338	2972	*	194	ENSMUSG00000028121	122294136	122530191	+	inside	126716	107853	shortestDistance	Bcar3
chr3	142393966	142395611	1646	*	195	ENSMUSG00000028273	142239590	142395696	-	inside	908	85	shortestDistance	Pdlim5
chr3	145890772	145893335	2564	*	196	ENSMUSG00000028194	145758675	145894277	+	inside	133379	942	shortestDistance	Ddah1
chr10	18710198	18711872	1675	*	197	ENSMUSG00000019852	18581839	18743949	-	inside	32914	32077	shortestDistance	Arfgef3
chr4	62618198	62620523	2326	*	198	ENSMUSG00000059810	62559847	62704001	+	inside	59513	58351	shortestDistance	Rgs3
chr4	97578520	97585103	6584	*	199	ENSMUSG00000048747	97568133	97778078	-	inside	196266	10387	shortestDistance	NA
chr4	97751262	97755616	4355	*	200	ENSMUSG00000048747	97568133	97778078	-	inside	24639	22462	shortestDistance	NA
chr4	97751262	97755616	4355	*	200	ENSMUSG00000085710	97754168	97757389	-	overlapEnd	3950	1448	shortestDistance	NA
chr4	97777605	97788113	10509	*	201	ENSMUSG00000048747	97568133	97778078	-	overlapStart	-4781	473	shortestDistance	NA
chr4	97777605	97788113	10509	*	201	ENSMUSG00000028565	97772734	98118874	+	inside	10125	4871	shortestDistance	Nfia
chr4	104397758	104400108	2351	*	202	ENSMUSG00000028519	103619359	104744844	+	inside	779574	344736	shortestDistance	Dab1
chr4	114477062	114477760	699	*	203	ENSMUSG00000070867	114406724	114615098	+	inside	70687	70338	shortestDistance	Trabd2b
chr10	25606929	25610457	3529	*	204	ENSMUSG00000101537	25536386	25673343	+	inside	72307	62886	shortestDistance	Gm29571
chr10	26001293	26002254	962	*	205	ENSMUSG00000049420	25912331	26079052	-	inside	77278	76798	shortestDistance	Tmem200a
chr4	119008716	119011514	2799	*	206	ENSMUSG00000087464	118999660	119000485	-	upstream	-9630	8231	shortestDistance	NA
chr4	119040881	119044215	3335	*	207	ENSMUSG00000066060	119054790	119069111	-	downstream	26563	10575	shortestDistance	Gm12866
chr4	119110485	119114193	3709	*	208	ENSMUSG00000028645	119108711	119137983	+	inside	3628	1774	shortestDistance	Slc2a1
chr4	120258900	120259791	892	*	209	ENSMUSG00000052135	120267079	120287349	-	downstream	28003	7288	shortestDistance	Foxo6
chr4	120284172	120285040	869	*	210	ENSMUSG00000052135	120267079	120287349	-	inside	2743	2309	shortestDistance	Foxo6
chr10	29211335	29215220	3886	*	211	ENSMUSG00000110723	29198954	29221940	+	inside	14324	6720	shortestDistance	NA
chr10	29211335	29215220	3886	*	211	ENSMUSG00000004360	29211606	29230779	+	overlapStart	1672	271	shortestDistance	9330159F19Rik
chr4	131303561	131304341	781	*	212	ENSMUSG00000088041	131239277	131239410	+	downstream	64674	64151	shortestDistance	Gm25261
chr4	149889407	149891447	2041	*	213	ENSMUSG00000039911	149896283	149955043	-	downstream	64616	4836	shortestDistance	Spsb1
chr4	154406612	154409458	2847	*	214	ENSMUSG00000039410	154316125	154636873	-	inside	228838	90487	shortestDistance	Prdm16
chr10	40714470	40715482	1013	*	215	ENSMUSG00000045555	40683282	40811083	+	inside	31694	31188	shortestDistance	Mettl24
chr5	20285169	20287778	2610	*	216	ENSMUSG00000040003	19227036	20704792	+	inside	1059438	417014	shortestDistance	Magi2
chr5	24171697	24173390	1694	*	217	ENSMUSG00000048439	24164963	24184013	+	inside	7581	6734	shortestDistance	Nupl2
chr10	42248779	42253068	4290	*	218	ENSMUSG00000048756	42181841	42276755	-	inside	25831	23687	shortestDistance	Foxo3
chr5	34182638	34187669	5032	*	219	ENSMUSG00000037235	34173883	34187720	-	inside	2566	51	shortestDistance	Mxd4
chr5	34929583	34932806	3224	*	220	ENSMUSG00000051246	34908012	34923839	+	downstream	23182	5744	shortestDistance	Msantd1
chr5	104062479	104063929	1451	*	221	ENSMUSG00000029310	104046306	104065379	+	inside	16898	1450	shortestDistance	Nudt9
chr5	104156685	104158351	1667	*	222	ENSMUSG00000053268	104170712	104180127	+	upstream	-13194	12361	shortestDistance	Dspp
chr10	56376655	56380235	3581	*	223	ENSMUSG00000050953	56377330	56402513	+	overlapStart	1115	675	shortestDistance	Gja1
chr5	112951456	112952395	940	*	224	ENSMUSG00000042249	112910482	113015791	-	inside	63865	40974	shortestDistance	Grk3
chr10	56752936	56755351	2416	*	225	ENSMUSG00000112191	56829086	56829307	-	downstream	75163	73735	shortestDistance	NA
chr5	119671372	119673626	2255	*	226	ENSMUSG00000018604	119670669	119684724	+	inside	1830	703	shortestDistance	Tbx3
chr5	122786367	122787479	1113	*	227	ENSMUSG00000029472	122787459	122821339	-	overlapEnd	34416	20	shortestDistance	Anapc5
chr5	135459766	135463590	3825	*	228	ENSMUSG00000039959	135406531	135545120	-	inside	83442	53235	shortestDistance	Hip1
chr5	137050740	137052381	1642	*	229	ENSMUSG00000004849	137034993	137046135	-	upstream	-5425	4605	shortestDistance	Ap1s1
chr10	59977593	59981289	3697	*	230	ENSMUSG00000020107	59987409	60003135	-	downstream	23694	6120	shortestDistance	Anapc16
chr5	147029468	147032482	3015	*	231	ENSMUSG00000016520	147016655	147076586	-	inside	45611	12813	shortestDistance	Lnx2
chr5	151165525	151167460	1936	*	232	ENSMUSG00000016128	151037510	151233836	-	inside	67344	66376	shortestDistance	Stard13
chr5	151165525	151167460	1936	*	232	ENSMUSG00000107011	151063546	151428163	-	inside	261671	101979	shortestDistance	NA
chr5	151186667	151190316	3650	*	233	ENSMUSG00000016128	151037510	151233836	-	inside	45344	43520	shortestDistance	Stard13
chr5	151186667	151190316	3650	*	233	ENSMUSG00000107011	151063546	151428163	-	inside	239671	123121	shortestDistance	NA
chr6	31454277	31455410	1134	*	234	ENSMUSG00000025609	31398735	31516811	+	inside	56109	55542	shortestDistance	Mkln1
chr6	31455755	31458317	2563	*	235	ENSMUSG00000025609	31398735	31516811	+	inside	58301	57020	shortestDistance	Mkln1
chr6	36795311	36801647	6337	*	236	ENSMUSG00000029838	36714929	36810220	-	inside	11741	8573	shortestDistance	Ptn
chr6	52058463	52060273	1811	*	237	ENSMUSG00000108244	52012601	52026986	+	downstream	46767	31477	shortestDistance	NA
chr6	71621484	71622945	1462	*	238	ENSMUSG00000053470	71588972	71632990	-	inside	10776	10045	shortestDistance	Kdm3a
chr6	86058838	86059893	1056	*	239	ENSMUSG00000030000	86028681	86124409	+	inside	30685	30157	shortestDistance	Add2
chr6	90467903	90472919	5017	*	240	ENSMUSG00000030087	90462576	90475238	+	inside	7835	2319	shortestDistance	Klf15
chr6	108332962	108334641	1680	*	241	ENSMUSG00000030102	108213096	108551109	+	inside	120706	119866	shortestDistance	Itpr1
chr6	113638552	113642252	3701	*	242	ENSMUSG00000060477	113638467	113695026	+	inside	1935	85	shortestDistance	Irak2
chr6	113638552	113642252	3701	*	242	ENSMUSG00000107723	113640562	113641521	-	includeFeature	1119	731	shortestDistance	NA
chr6	113642775	113646109	3335	*	243	ENSMUSG00000060477	113638467	113695026	+	inside	5975	4308	shortestDistance	Irak2
chr10	70417276	70419510	2235	*	244	ENSMUSG00000112884	70412460	70415581	-	upstream	-2812	1695	shortestDistance	NA
chr6	119416202	119417701	1500	*	245	ENSMUSG00000030168	119353150	119417704	-	inside	752	3	shortestDistance	Adipor2
chr6	119419171	119421622	2452	*	246	ENSMUSG00000030168	119353150	119417704	-	upstream	-2692	1467	shortestDistance	Adipor2
chr6	135858874	135859524	651	*	247	ENSMUSG00000030209	135713233	136173511	-	inside	314312	145641	shortestDistance	Grin2b
chr6	141494369	141495442	1074	*	248	ENSMUSG00000041741	141249269	141507448	+	inside	245637	12006	shortestDistance	Pde3a
chr6	141522329	141527185	4857	*	249	ENSMUSG00000030235	141524368	141570177	+	overlapStart	389	2039	shortestDistance	Slco1c1
chr6	141529735	141532713	2979	*	250	ENSMUSG00000030235	141524368	141570177	+	inside	6856	5367	shortestDistance	Slco1c1
chr7	4110115	4114949	4835	*	251	ENSMUSG00000086155	4074125	4120728	-	inside	8196	5779	shortestDistance	9430041J12Rik
chr7	19697120	19701241	4122	*	252	ENSMUSG00000002985	19696109	19699188	-	overlapStart	8	1011	shortestDistance	Apoe
chr7	34264012	34265990	1979	*	253	ENSMUSG00000066571	34236707	34313551	-	inside	48550	27305	shortestDistance	Garre1
chr7	45119084	45121564	2481	*	254	ENSMUSG00000065495	45121757	45121821	+	upstream	-1433	193	shortestDistance	Mir150
chr7	58030177	58032098	1922	*	255	ENSMUSG00000077784	58005205	58005338	+	downstream	25933	24839	shortestDistance	Gm23911
chr7	64778102	64779680	1579	*	256	ENSMUSG00000030518	64756091	65156570	-	inside	377679	22011	shortestDistance	Fam189a1
chr7	65366780	65372493	5714	*	257	ENSMUSG00000030516	65296165	65527781	-	inside	158145	70615	shortestDistance	Tjp1
chr7	65366780	65372493	5714	*	257	ENSMUSG00000108338	65366372	65366782	-	overlapStart	-2854	2	shortestDistance	NA
chr7	65414663	65419919	5257	*	258	ENSMUSG00000030516	65296165	65527781	-	inside	110490	107862	shortestDistance	Tjp1
chr7	65420035	65421215	1181	*	259	ENSMUSG00000030516	65296165	65527781	-	inside	107156	106566	shortestDistance	Tjp1
chr7	65454050	65457680	3631	*	260	ENSMUSG00000030516	65296165	65527781	-	inside	71916	70101	shortestDistance	Tjp1
chr7	100215678	100217341	1664	*	261	ENSMUSG00000109186	100171416	100227207	-	inside	10697	9866	shortestDistance	Gm34821
chr7	101622897	101628561	5665	*	262	ENSMUSG00000001829	101663633	101795506	+	upstream	-37904	35072	shortestDistance	Clpb
chr7	105728105	105731691	3587	*	263	ENSMUSG00000030888	105731730	105737385	-	downstream	7487	39	shortestDistance	Rrp8
chr7	118567346	118573568	6223	*	264	ENSMUSG00000042246	118535841	118584736	-	inside	14279	11168	shortestDistance	Tmc7
chr7	118582300	118584810	2511	*	265	ENSMUSG00000042246	118535841	118584736	-	overlapStart	1181	74	shortestDistance	Tmc7
chr7	123286312	123287906	1595	*	266	ENSMUSG00000030766	123279218	123369915	-	inside	82806	7094	shortestDistance	Arhgap17
chr7	126675645	126677162	1518	*	267	ENSMUSG00000030711	126672865	126676432	-	overlapStart	28	730	shortestDistance	Sult1a1
chr7	130916571	130919919	3349	*	268	ENSMUSG00000030849	130162451	133123350	-	inside	2205105	754120	shortestDistance	Fgfr2
chr7	130950062	130955281	5220	*	269	ENSMUSG00000030849	130162451	133123350	-	inside	2170678	787611	shortestDistance	Fgfr2
chr7	130950062	130955281	5220	*	269	ENSMUSG00000006205	130936111	130985660	+	inside	16561	13951	shortestDistance	Htra1
chr8	22547714	22550642	2929	*	270	ENSMUSG00000037656	22476788	22569612	+	inside	72390	18970	shortestDistance	Slc20a2
chr8	22562654	22565301	2648	*	271	ENSMUSG00000037656	22476788	22569612	+	inside	87190	4311	shortestDistance	Slc20a2
chr8	22565564	22567214	1651	*	272	ENSMUSG00000037656	22476788	22569612	+	inside	89601	2398	shortestDistance	Slc20a2
chr8	22859497	22860693	1197	*	273	ENSMUSG00000031540	22859535	22943259	+	overlapStart	560	38	shortestDistance	Kat6a
chr8	46843532	46846379	2848	*	274	ENSMUSG00000031627	46739732	46847458	+	inside	105224	1079	shortestDistance	Irf2
chr8	54875086	54876627	1542	*	275	ENSMUSG00000039375	54629055	54887184	-	inside	11328	10557	shortestDistance	Wdr17
chr8	67445050	67445948	899	*	276	ENSMUSG00000025588	67480921	67492104	+	upstream	-35422	34973	shortestDistance	Nat1
chr8	70277555	70282809	5255	*	277	ENSMUSG00000036054	70234226	70279915	+	overlapEnd	45956	2360	shortestDistance	Sugp2
chr8	70831927	70834835	2909	*	278	ENSMUSG00000002910	70835129	70839720	-	downstream	6339	294	shortestDistance	Arrdc2
chr10	82688073	82689232	1160	*	279	ENSMUSG00000020251	82650433	82690650	-	inside	1998	1418	shortestDistance	Glt8d2
chr8	80793030	80796024	2995	*	280	ENSMUSG00000031714	80764438	80880519	-	inside	85992	28592	shortestDistance	Gab1
chr8	80878510	80881401	2892	*	281	ENSMUSG00000031714	80764438	80880519	-	overlapStart	563	882	shortestDistance	Gab1
chr8	80878510	80881401	2892	*	281	ENSMUSG00000109587	80879940	80881169	+	includeFeature	16	232	shortestDistance	NA
chr8	89035458	89042480	7023	*	282	ENSMUSG00000031665	89027235	89044162	-	inside	5193	1682	shortestDistance	Sall1
chr8	94691738	94695104	3367	*	283	ENSMUSG00000031775	94674894	94696278	-	inside	2857	1174	shortestDistance	Pllp
chr8	94992663	95001683	9021	*	284	ENSMUSG00000031785	94974751	95014217	+	inside	22422	12534	shortestDistance	Adgrg1
chr8	95139956	95141203	1248	*	285	ENSMUSG00000031788	95099828	95202812	-	inside	62232	40128	shortestDistance	Kifc3
chr8	95139956	95141203	1248	*	285	ENSMUSG00000110475	95138310	95148386	+	inside	2270	1646	shortestDistance	NA
chr8	117400352	117401199	848	*	286	ENSMUSG00000034390	117257064	117459430	+	inside	143712	58231	shortestDistance	Cmip
chr8	120656095	120658979	2885	*	287	ENSMUSG00000092329	119910841	124345722	+	inside	746696	745254	shortestDistance	NA
chr8	120656095	120658979	2885	*	287	ENSMUSG00000097919	120608786	120668079	-	inside	10542	9100	shortestDistance	Gm27021
chr8	120656095	120658979	2885	*	287	ENSMUSG00000031819	120653914	120668573	-	inside	11036	2181	shortestDistance	Emc8
chr8	121913828	121916043	2216	*	288	ENSMUSG00000092329	119910841	124345722	+	inside	2004095	2002987	shortestDistance	NA
chr8	121913828	121916043	2216	*	288	ENSMUSG00000074052	121907833	121919690	+	inside	7103	3647	shortestDistance	BC048644
chr8	122937723	122938483	761	*	289	ENSMUSG00000092329	119910841	124345722	+	inside	3027262	1407239	shortestDistance	NA
chr8	122937723	122938483	761	*	289	ENSMUSG00000035569	122883822	123042277	-	inside	104174	53901	shortestDistance	Ankrd11
chr8	124621547	124625660	4114	*	290	ENSMUSG00000031981	124576111	124618731	+	downstream	47493	2816	shortestDistance	Capn9
chr9	13296934	13302740	5807	*	291	ENSMUSG00000031925	13297957	13709388	+	overlapStart	1880	1023	shortestDistance	Maml2
chr9	13423655	13428059	4405	*	292	ENSMUSG00000031925	13297957	13709388	+	inside	127900	125698	shortestDistance	Maml2
chr9	13764102	13767644	3543	*	293	ENSMUSG00000031918	13748410	13806481	+	inside	17463	15692	shortestDistance	Mtmr2
chr9	22339277	22340070	794	*	294	ENSMUSG00000036777	22332012	22389188	-	inside	49514	7265	shortestDistance	Anln
chr9	27090673	27091406	734	*	295	ENSMUSG00000035024	27030175	27095315	+	inside	60865	3909	shortestDistance	Ncapd3
chr9	34771400	34772026	627	*	296	ENSMUSG00000032036	34485894	35036716	+	inside	285819	264690	shortestDistance	Kirrel3
chr9	45536666	45539166	2501	*	297	ENSMUSG00000032087	45426628	45753712	+	inside	111288	110038	shortestDistance	Dscaml1
chr9	48647550	48649719	2170	*	298	ENSMUSG00000066687	48654297	48836222	-	downstream	187588	4578	shortestDistance	Zbtb16
chr9	48738322	48742973	4652	*	299	ENSMUSG00000066687	48654297	48836222	-	inside	95574	84025	shortestDistance	Zbtb16
chr10	93292608	93293757	1150	*	300	ENSMUSG00000008398	93247414	93311135	-	inside	17953	17378	shortestDistance	Elk3
chr10	93293990	93294837	848	*	301	ENSMUSG00000008398	93247414	93311135	-	inside	16721	16298	shortestDistance	Elk3
chr9	57722330	57723500	1171	*	302	ENSMUSG00000038957	57708540	57752499	+	inside	14375	13790	shortestDistance	Edc3
chr9	57723544	57724609	1066	*	303	ENSMUSG00000038957	57708540	57752499	+	inside	15536	15004	shortestDistance	Edc3
chr9	68130367	68131311	945	*	304	ENSMUSG00000101345	68235029	68235400	+	upstream	-104190	103718	shortestDistance	NA
chr9	69273279	69276373	3095	*	305	ENSMUSG00000032238	68653786	69388246	+	inside	621040	111873	shortestDistance	Rora
chr9	75596093	75599236	3144	*	306	ENSMUSG00000032186	75565621	75611325	-	inside	13661	12089	shortestDistance	Tmod2
chr9	75599343	75601760	2418	*	307	ENSMUSG00000032186	75565621	75611325	-	inside	10773	9565	shortestDistance	Tmod2
chr9	92249818	92251133	1316	*	308	ENSMUSG00000032369	92249750	92272278	+	inside	726	68	shortestDistance	Plscr1
chr9	103594636	103595180	545	*	309	ENSMUSG00000042757	103482947	103761837	-	inside	166929	111689	shortestDistance	Tmem108
chr9	108147642	108148515	874	*	310	ENSMUSG00000032589	108096022	108190384	-	inside	42306	41869	shortestDistance	Bsn
chr9	118935768	118937829	2062	*	311	ENSMUSG00000047409	118926453	119043998	+	inside	10345	9315	shortestDistance	Ctdspl
chrX	10456595	10457889	1295	*	312	ENSMUSG00000058254	10485158	10596605	+	upstream	-27916	27269	shortestDistance	Tspan7
chr10	116252183	116254105	1923	*	313	ENSMUSG00000020151	116018213	116274932	+	inside	234931	20827	shortestDistance	Ptprr
chr10	117012994	117013523	530	*	314	ENSMUSG00000020169	116986314	117025040	+	inside	26944	11517	shortestDistance	Best3
chr10	127077335	127078145	811	*	315	ENSMUSG00000025422	127075284	127093169	+	inside	2456	2051	shortestDistance	Agap2
chr11	4215275	4218157	2883	*	316	ENSMUSG00000034412	4186789	4215505	+	overlapEnd	29927	230	shortestDistance	Tbc1d10a
chr11	6567971	6569919	1949	*	317	ENSMUSG00000000378	6546887	6596744	+	inside	22058	21084	shortestDistance	Ccm2
chr11	8446315	8447319	1005	*	318	ENSMUSG00000020422	8431652	8664681	-	inside	217864	14663	shortestDistance	Tns3
chr11	8455036	8463020	7985	*	319	ENSMUSG00000020422	8431652	8664681	-	inside	205653	23384	shortestDistance	Tns3
chr11	20857831	20859628	1798	*	320	ENSMUSG00000064671	20847753	20847881	-	upstream	-10849	9950	shortestDistance	Gm22807
chr11	20986667	20987774	1108	*	321	ENSMUSG00000096061	20937576	20937701	-	upstream	-49519	48966	shortestDistance	NA
chr11	24144513	24147692	3180	*	322	ENSMUSG00000000861	24078056	24174123	+	inside	68046	26431	shortestDistance	Bcl11a
chr11	25856488	25857649	1162	*	323	ENSMUSG00000032985	25602763	26210763	-	inside	353695	253725	shortestDistance	NA
chr11	30365177	30369298	4122	*	324	ENSMUSG00000040919	30426006	30471827	-	downstream	104589	56708	shortestDistance	4930505A04Rik
chr11	32357506	32358962	1457	*	325	ENSMUSG00000040711	32347820	32428173	+	inside	10414	9686	shortestDistance	Sh3pxd2b
chr11	55418371	55420431	2061	*	326	ENSMUSG00000018593	55394500	55423183	-	inside	3782	2752	shortestDistance	Sparc
chr11	55437175	55439043	1869	*	327	ENSMUSG00000018585	55446641	55461239	-	downstream	23130	7598	shortestDistance	Atox1
chr11	59717982	59719410	1429	*	328	ENSMUSG00000005417	59661305	59780860	+	inside	57391	56677	shortestDistance	Mprip
chr11	70585238	70588918	3681	*	329	ENSMUSG00000020827	70562881	70614483	+	inside	24197	22357	shortestDistance	Mink1
chr11	76267608	76269250	1643	*	330	ENSMUSG00000020844	76257198	76399140	-	inside	130711	10410	shortestDistance	Nxn
chr11	76557879	76559366	1488	*	331	ENSMUSG00000017631	76416734	76623558	-	inside	64936	64192	shortestDistance	Abr
chr11	88117043	88121196	4154	*	332	ENSMUSG00000018378	88098058	88194140	+	inside	21062	18985	shortestDistance	Cuedc1;2210416O15Rik
chr11	88557033	88559571	2539	*	333	ENSMUSG00000069769	88339382	88718513	-	inside	160211	158942	shortestDistance	Msi2
chr11	94239231	94240729	1499	*	334	ENSMUSG00000044177	94235956	94246005	-	inside	6025	3275	shortestDistance	Wfikkn2
chr11	95379943	95380973	1031	*	335	ENSMUSG00000038893	95337018	95381872	+	inside	43440	899	shortestDistance	Fam117a
chr11	95379943	95380973	1031	*	335	ENSMUSG00000101258	95375525	95384507	-	inside	4049	3534	shortestDistance	NA
chr11	97401376	97402747	1372	*	336	ENSMUSG00000038485	97362435	97398542	+	downstream	39627	2834	shortestDistance	Socs7
chr1	74033988	74035780	1793	*	337	ENSMUSG00000055322	73910231	74124449	-	inside	89565	88669	shortestDistance	Tns1
chr11	102864650	102865330	681	*	338	ENSMUSG00000020929	102838473	102880985	-	inside	15995	15655	shortestDistance	Eftud2
chr11	102887558	102888934	1377	*	339	ENSMUSG00000020932	102887336	102900912	-	inside	12666	222	shortestDistance	Gfap
chr11	109362884	109366912	4029	*	340	ENSMUSG00000056687	109352835	109363654	-	overlapStart	-1244	770	shortestDistance	Gm11696
chr11	109362884	109366912	4029	*	340	ENSMUSG00000020611	109362831	109401369	+	inside	2067	53	shortestDistance	Gna13
chr11	118745372	118746259	888	*	341	ENSMUSG00000025576	118489762	118911597	-	inside	165781	165338	shortestDistance	Rbfox3
chr11	118840986	118842848	1863	*	342	ENSMUSG00000025576	118489762	118911597	-	inside	69680	68749	shortestDistance	Rbfox3

## Sheet: H3K27ac_EE_(ChIP-seq) Up
Extended Data Figure 9-1c. Decreased DARs by EE in control and CBP-ifKOs (including both genes with significant EE effect and housing x genotype interaction)
Filters: padj < 0.05 & Log2FoldChange > abs(0.25)
Control;SC n=2 Control;EE n=2 CBP-ifKO;SC n=2 CBP-ifKO;EE n=2
seqnames	start	end	width	strand	peak	feature	start_position	end_position	feature_strand	insideFeature	distancetoFeature	shortestDistance	fromOverlappingOrNearest	symbol
chr12	16856375	16857009	635	*	1	ENSMUSG00000114018	16844881	16850881	-	upstream	-5811	5494	shortestDistance	NA
chr12	17161421	17162421	1001	*	2	ENSMUSG00000051726	17172100	17176888	-	downstream	14967	9679	shortestDistance	Kcnf1
chr12	17172906	17176622	3717	*	3	ENSMUSG00000051726	17172100	17176888	-	inside	2124	266	shortestDistance	Kcnf1
chr12	17226921	17227995	1075	*	4	ENSMUSG00000113368	17233612	17234042	+	upstream	-6154	5617	shortestDistance	Gm10054
chr12	27341160	27342239	1080	*	5	ENSMUSG00000063632	27334264	27342574	-	inside	874	335	shortestDistance	Sox11
chr12	28870215	28874162	3948	*	6	ENSMUSG00000036613	28751803	28869865	+	downstream	120385	350	shortestDistance	Eipr1
chr12	43827535	43828618	1084	*	7	ENSMUSG00000112258	43810543	43844193	-	inside	16117	15575	shortestDistance	NA
chr12	49949063	49950075	1013	*	8	ENSMUSG00000098219	49840757	49841751	-	upstream	-107818	107312	shortestDistance	Gm7481
chr12	58212196	58213594	1399	*	9	ENSMUSG00000035431	58211772	58214444	+	inside	1123	424	shortestDistance	Sstr1
chr12	70877412	70878575	1164	*	10	ENSMUSG00000048285	70825514	70902234	+	inside	52480	23659	shortestDistance	Frmd6
chr12	76821013	76821729	717	*	11	ENSMUSG00000033373	76765589	76921412	+	inside	55782	55424	shortestDistance	Fntb
chr12	76821013	76821729	717	*	11	ENSMUSG00000021062	76797960	76822908	-	inside	1537	1179	shortestDistance	Rab15
chr12	86805476	86806273	798	*	12	ENSMUSG00000088403	86809957	86810258	+	upstream	-4083	3684	shortestDistance	NA
chr12	86806603	86809580	2978	*	13	ENSMUSG00000088403	86809957	86810258	+	upstream	-1865	377	shortestDistance	NA
chr12	87042489	87044873	2385	*	14	ENSMUSG00000034145	87021340	87090043	+	inside	22341	21149	shortestDistance	Tmem63c
chr12	95737474	95739364	1891	*	15	ENSMUSG00000047414	95692226	95785215	+	inside	46193	45248	shortestDistance	Flrt2
chr12	98573049	98575725	2677	*	16	ENSMUSG00000033854	98429437	98578310	-	inside	3923	2585	shortestDistance	Kcnk10
chr1	87708259	87709083	825	*	17	ENSMUSG00000026288	87620312	87720507	+	inside	88359	11424	shortestDistance	Inpp5d
chr12	111724306	111727427	3122	*	18	ENSMUSG00000037787	111713261	111755053	+	inside	12605	11045	shortestDistance	Coa8
chr12	111724306	111727427	3122	*	18	ENSMUSG00000090193	111726392	111727127	+	includeFeature	-526	300	shortestDistance	NA
chr12	116556308	116557040	733	*	19	ENSMUSG00000056553	116485720	117276849	+	inside	70954	70588	shortestDistance	Ptprn2
chr12	116577898	116579987	2090	*	20	ENSMUSG00000056553	116485720	117276849	+	inside	93222	92178	shortestDistance	Ptprn2
chr12	116596088	116600710	4623	*	21	ENSMUSG00000056553	116485720	117276849	+	inside	112679	110368	shortestDistance	Ptprn2
chr12	116596088	116600710	4623	*	21	ENSMUSG00000101814	116597253	116597550	+	includeFeature	1146	1165	shortestDistance	NA
chr12	116623571	116624435	865	*	22	ENSMUSG00000056553	116485720	117276849	+	inside	138283	137851	shortestDistance	Ptprn2
chr12	116806643	116808048	1406	*	23	ENSMUSG00000056553	116485720	117276849	+	inside	321626	320923	shortestDistance	Ptprn2
chr12	116907004	116908812	1809	*	24	ENSMUSG00000056553	116485720	117276849	+	inside	422188	368037	shortestDistance	Ptprn2
chr12	117529105	117529877	773	*	25	ENSMUSG00000041992	117516479	117759737	+	inside	13012	12626	shortestDistance	Rapgef5
chr13	14521794	14523049	1256	*	26	ENSMUSG00000021301	14226438	14523228	-	inside	806	179	shortestDistance	Hecw1
chr13	14521794	14523049	1256	*	26	ENSMUSG00000113654	14521486	14525016	+	inside	936	308	shortestDistance	NA
chr13	20537221	20539015	1795	*	27	ENSMUSG00000041112	20090596	20608353	+	inside	447522	69338	shortestDistance	Elmo1
chr13	21716615	21717410	796	*	28	ENSMUSG00000071516	21716422	21716814	+	overlapEnd	590	193	shortestDistance	H2ac13
chr13	21716615	21717410	796	*	28	ENSMUSG00000105014	21716667	21716804	-	includeFeature	-208	52	shortestDistance	NA
chr13	22041582	22042539	958	*	29	ENSMUSG00000069301	22042460	22042944	-	overlapEnd	884	79	shortestDistance	H2ac11
chr13	42680020	42682784	2765	*	30	ENSMUSG00000054728	42680623	43138526	+	overlapStart	779	603	shortestDistance	Phactr1
chr13	43260966	43264646	3681	*	31	ENSMUSG00000051335	43195245	43304172	-	inside	41366	39526	shortestDistance	Gfod1
chr13	43271056	43272761	1706	*	32	ENSMUSG00000051335	43195245	43304172	-	inside	32264	31411	shortestDistance	Gfod1
chr13	43515156	43516333	1178	*	33	ENSMUSG00000113177	43508971	43509242	-	upstream	-6502	5914	shortestDistance	Gm7214
chr13	43516446	43517476	1031	*	34	ENSMUSG00000113177	43508971	43509242	-	upstream	-7719	7204	shortestDistance	Gm7214
chr13	43524000	43526858	2859	*	35	ENSMUSG00000112983	43530220	43531781	+	upstream	-4791	3362	shortestDistance	NA
chr13	45538389	45539521	1133	*	36	ENSMUSG00000000253	45507444	45553800	+	inside	31511	14279	shortestDistance	Gmpr
chr1	92371976	92372692	717	*	37	ENSMUSG00000101265	92324510	92329888	+	downstream	47824	42088	shortestDistance	NA
chr13	51602638	51603125	488	*	38	ENSMUSG00000021448	51431041	51569487	-	upstream	-33395	33151	shortestDistance	Shc3
chr13	52528475	52530777	2303	*	39	ENSMUSG00000047842	52504380	52531279	-	inside	1653	502	shortestDistance	Diras2
chr13	54751163	54756857	5695	*	40	ENSMUSG00000069227	54736671	54749874	-	upstream	-4136	1289	shortestDistance	Gprin1
chr13	54759505	54760392	888	*	41	ENSMUSG00000034891	54758860	54766595	-	inside	6647	645	shortestDistance	Sncb
chr13	59211567	59212349	783	*	42	ENSMUSG00000114478	59211622	59217172	-	overlapEnd	5214	55	shortestDistance	NA
chr13	59401161	59402051	891	*	43	ENSMUSG00000114200	59405486	59409301	-	downstream	7695	3435	shortestDistance	NA
chr13	67854576	67855238	663	*	44	ENSMUSG00000064063	67863326	67863925	+	upstream	-8419	8088	shortestDistance	BC048507
chr13	93010086	93011770	1685	*	45	ENSMUSG00000047419	93040713	93144724	-	downstream	133796	28943	shortestDistance	Cmya5
chr14	18105641	18107162	1522	*	46	ENSMUSG00000098079	18099183	18100060	-	upstream	-6342	5581	shortestDistance	Gm6773
chr14	23785078	23786658	1581	*	47	ENSMUSG00000063142	23289431	24014491	-	inside	228623	227833	shortestDistance	Kcnma1
chr14	23982395	23983151	757	*	48	ENSMUSG00000063142	23289431	24014491	-	inside	31718	31340	shortestDistance	Kcnma1
chr14	25185502	25187296	1795	*	49	ENSMUSG00000114916	25139795	25143241	-	upstream	-43158	42261	shortestDistance	4930572O13Rik
chr14	25767381	25769086	1706	*	50	ENSMUSG00000055538	25711642	25769039	-	overlapStart	805	47	shortestDistance	Zcchc24
chr14	33531665	33532945	1281	*	51	ENSMUSG00000108841	33471696	33575269	+	inside	60609	42324	shortestDistance	Frmpd2
chr14	34944926	34946155	1230	*	52	ENSMUSG00000041078	34820108	35583379	+	inside	125432	124818	shortestDistance	Grid1
chr14	47506069	47506730	662	*	53	ENSMUSG00000037536	47450421	47531962	+	inside	55979	25232	shortestDistance	Fbxo34
chr14	47506069	47506730	662	*	53	ENSMUSG00000115145	47502944	47508187	-	inside	1787	1457	shortestDistance	Gm35166
chr14	47506973	47508011	1039	*	54	ENSMUSG00000037536	47450421	47531962	+	inside	57071	23951	shortestDistance	Fbxo34
chr14	47506973	47508011	1039	*	54	ENSMUSG00000115145	47502944	47508187	-	inside	695	176	shortestDistance	Gm35166
chr14	55109153	55110606	1454	*	55	ENSMUSG00000022208	55106826	55116935	-	inside	7055	2327	shortestDistance	Jph4
chr14	55112525	55116616	4092	*	56	ENSMUSG00000022208	55106826	55116935	-	inside	2365	319	shortestDistance	Jph4
chr14	64170676	64171519	844	*	57	ENSMUSG00000054733	64122625	64455903	-	inside	284805	48051	shortestDistance	Msra
chr14	64171633	64173274	1642	*	58	ENSMUSG00000054733	64122625	64455903	-	inside	283449	49008	shortestDistance	Msra
chr14	64200869	64204071	3203	*	59	ENSMUSG00000054733	64122625	64455903	-	inside	253433	78244	shortestDistance	Msra
chr14	64270149	64271252	1104	*	60	ENSMUSG00000054733	64122625	64455903	-	inside	185203	147524	shortestDistance	Msra
chr14	64272439	64274568	2130	*	61	ENSMUSG00000054733	64122625	64455903	-	inside	182399	149814	shortestDistance	Msra
chr14	64276693	64278384	1692	*	62	ENSMUSG00000054733	64122625	64455903	-	inside	178365	154068	shortestDistance	Msra
chr14	64307913	64313261	5349	*	63	ENSMUSG00000054733	64122625	64455903	-	inside	145316	142642	shortestDistance	Msra
chr14	64398278	64401278	3001	*	64	ENSMUSG00000054733	64122625	64455903	-	inside	56125	54625	shortestDistance	Msra
chr14	64501876	64503397	1522	*	65	ENSMUSG00000114680	64530952	64537538	-	downstream	34902	27555	shortestDistance	NA
chr14	64573915	64577032	3118	*	66	ENSMUSG00000097545	64587331	64593961	+	upstream	-11857	10299	shortestDistance	Mir124a-1hg
chr14	64579855	64582096	2242	*	67	ENSMUSG00000097545	64587331	64593961	+	upstream	-6355	5235	shortestDistance	Mir124a-1hg
chr14	64585072	64587042	1971	*	68	ENSMUSG00000097545	64587331	64593961	+	upstream	-1274	289	shortestDistance	Mir124a-1hg
chr1	128031648	128032318	671	*	69	ENSMUSG00000036086	127954184	128103047	-	inside	71064	70729	shortestDistance	Zranb3
chr14	66216137	66217465	1329	*	70	ENSMUSG00000059456	66153257	66281052	-	inside	64251	62880	shortestDistance	Ptk2b
chr14	66264975	66266532	1558	*	71	ENSMUSG00000059456	66153257	66281052	-	inside	15298	14520	shortestDistance	Ptk2b
chr14	70078207	70080173	1967	*	72	ENSMUSG00000033730	70077203	70082614	+	inside	1987	1004	shortestDistance	Egr3
chr14	70092000	70092975	976	*	73	ENSMUSG00000022089	70100105	70138206	+	upstream	-7617	7130	shortestDistance	Bin3
chr14	70627020	70628984	1965	*	74	ENSMUSG00000022099	70601263	70636048	-	inside	8046	7064	shortestDistance	Dmtn
chr14	70629073	70629599	527	*	75	ENSMUSG00000022099	70601263	70636048	-	inside	6712	6449	shortestDistance	Dmtn
chr14	76759437	76763142	3706	*	76	ENSMUSG00000115709	76760131	76762217	+	includeFeature	1159	694	shortestDistance	4930431P22Rik
chr14	76871916	76873535	1620	*	77	ENSMUSG00000115596	76861571	76875175	+	inside	11155	1640	shortestDistance	NA
chr1	132066794	132068339	1546	*	78	ENSMUSG00000059149	132022806	132068062	-	overlapStart	496	277	shortestDistance	Mfsd4a
chr15	25364170	25365649	1480	*	79	ENSMUSG00000045763	25363277	25413764	-	inside	48854	893	shortestDistance	Basp1
chr15	31092207	31093134	928	*	80	ENSMUSG00000115474	31039128	31043331	+	downstream	53542	48876	shortestDistance	4930430F21Rik
chr15	31337991	31338965	975	*	81	ENSMUSG00000022237	31291478	31367726	-	inside	29248	28761	shortestDistance	Ankrd33b
chr15	31343354	31344968	1615	*	82	ENSMUSG00000022237	31291478	31367726	-	inside	23565	22758	shortestDistance	Ankrd33b
chr15	31364897	31368624	3728	*	83	ENSMUSG00000022237	31291478	31367726	-	overlapStart	966	898	shortestDistance	Ankrd33b
chr15	31364897	31368624	3728	*	83	ENSMUSG00000115406	31368362	31370305	+	overlapStart	-1602	262	shortestDistance	NA
chr15	31396281	31398342	2062	*	84	ENSMUSG00000115406	31368362	31370305	+	downstream	28950	25976	shortestDistance	NA
chr15	36884962	36886551	1590	*	85	ENSMUSG00000072618	36870501	36879816	-	upstream	-5940	5146	shortestDistance	Gm10384
chr15	36966444	36969572	3129	*	86	ENSMUSG00000115333	36938864	36949605	+	downstream	29144	16839	shortestDistance	NA
chr15	36978717	36979675	959	*	87	ENSMUSG00000062397	36997027	37007773	-	downstream	28577	17352	shortestDistance	Zfp706
chr15	37062107	37064176	2070	*	88	ENSMUSG00000097259	37007523	37044100	+	downstream	55619	18007	shortestDistance	NA
chr15	37726947	37729408	2462	*	89	ENSMUSG00000051359	37366175	37792570	-	inside	64392	63162	shortestDistance	Ncald
chr15	37726947	37729408	2462	*	89	ENSMUSG00000115157	37432477	37734335	-	inside	6157	4927	shortestDistance	NA
chr15	41446382	41449833	3452	*	90	ENSMUSG00000022307	41447482	41861048	+	overlapStart	626	1100	shortestDistance	Oxr1
chr15	53106793	53107845	1053	*	91	ENSMUSG00000061731	53064038	53346159	-	inside	238840	42755	shortestDistance	Ext1
chr1	133854956	133856045	1090	*	92	ENSMUSG00000100830	133835189	133838372	+	downstream	20311	16584	shortestDistance	Gm28441
chr15	68435257	68436835	1579	*	93	ENSMUSG00000093387	68340983	68363176	-	upstream	-72870	72081	shortestDistance	NA
chr15	68810880	68811624	745	*	94	ENSMUSG00000069996	68792320	68883576	+	inside	18932	18560	shortestDistance	Gm41341
chr15	74515461	74516223	763	*	95	ENSMUSG00000034730	74516195	74589465	+	overlapStart	-353	28	shortestDistance	Adgrb1
chr15	74559688	74566257	6570	*	96	ENSMUSG00000034730	74516195	74589465	+	inside	46777	23208	shortestDistance	Adgrb1
chr15	74559688	74566257	6570	*	96	ENSMUSG00000093340	74563821	74563915	+	includeFeature	-849	2342	shortestDistance	NA
chr15	76517734	76521957	4224	*	97	ENSMUSG00000048385	76516203	76522499	-	inside	2653	542	shortestDistance	Scrt1
chr15	77363406	77364636	1231	*	98	ENSMUSG00000116413	77365898	77366699	-	downstream	2678	1262	shortestDistance	NA
chr15	78712186	78714604	2419	*	99	ENSMUSG00000043460	78667331	78718771	-	inside	5376	4167	shortestDistance	Elfn2
chr15	79510072	79510832	761	*	100	ENSMUSG00000116243	79510325	79512517	+	overlapStart	127	253	shortestDistance	NA
chr15	79755209	79756262	1054	*	101	ENSMUSG00000087543	79742698	79757394	+	inside	13038	1132	shortestDistance	Gm16576
chr15	79760569	79761279	711	*	102	ENSMUSG00000022420	79761453	79777849	-	downstream	16925	174	shortestDistance	Dnal4
chr15	79769735	79770616	882	*	103	ENSMUSG00000022420	79761453	79777849	-	inside	7673	7233	shortestDistance	Dnal4
chr15	79803051	79804681	1631	*	104	ENSMUSG00000022421	79786351	79804766	-	inside	900	85	shortestDistance	Nptxr
chr15	79803051	79804681	1631	*	104	ENSMUSG00000089837	79789675	79834237	-	inside	30371	13376	shortestDistance	Npcd
chr15	80101233	80102205	973	*	105	ENSMUSG00000022415	80091334	80119501	+	inside	10385	9899	shortestDistance	Syngr1
chr15	80286859	80289090	2232	*	106	ENSMUSG00000022416	80287238	80398279	+	overlapStart	736	379	shortestDistance	Cacna1i
chr15	81835032	81838812	3781	*	107	ENSMUSG00000069439	81843346	81843713	-	downstream	6791	4534	shortestDistance	NA
chr1	134909140	134909664	525	*	108	ENSMUSG00000073557	134754658	134955942	-	inside	46540	46278	shortestDistance	Ppp1r12b
chr15	82106570	82107204	635	*	109	ENSMUSG00000068117	82069996	82126814	+	inside	36891	19610	shortestDistance	Mei1
chr15	83417748	83419074	1327	*	110	ENSMUSG00000016664	83375607	83464606	-	inside	46195	42141	shortestDistance	Pacsin2
chr15	83435560	83436340	781	*	111	ENSMUSG00000016664	83375607	83464606	-	inside	28656	28266	shortestDistance	Pacsin2
chr15	83783399	83784874	1476	*	112	ENSMUSG00000041708	83779467	83858494	+	inside	4669	3932	shortestDistance	Mpped1
chr15	83788537	83789954	1418	*	113	ENSMUSG00000041708	83779467	83858494	+	inside	9779	9070	shortestDistance	Mpped1
chr15	83815754	83817546	1793	*	114	ENSMUSG00000041708	83779467	83858494	+	inside	37183	36287	shortestDistance	Mpped1
chr15	88857454	88859106	1653	*	115	ENSMUSG00000035828	88862186	88865726	+	upstream	-3906	3080	shortestDistance	Pim3
chr15	90790407	90791001	595	*	116	ENSMUSG00000067870	90764279	90764656	-	upstream	-26048	25751	shortestDistance	NA
chr15	93875202	93875813	612	*	117	ENSMUSG00000116493	93825038	93846738	+	downstream	50470	28464	shortestDistance	NA
chr15	93876248	93877076	829	*	118	ENSMUSG00000116360	93904856	93927111	-	downstream	50449	27780	shortestDistance	9430014N10Rik
chr15	99248004	99249153	1150	*	119	ENSMUSG00000037570	99242817	99251961	-	inside	3383	2808	shortestDistance	Mcrs1
chr15	99249280	99250633	1354	*	120	ENSMUSG00000037570	99242817	99251961	-	inside	2005	1328	shortestDistance	Mcrs1
chr15	99249280	99250633	1354	*	120	ENSMUSG00000100599	99249511	99262044	+	overlapStart	445	231	shortestDistance	1700120C14Rik
chr15	99525664	99529717	4054	*	121	ENSMUSG00000023011	99497012	99528165	-	overlapStart	475	1552	shortestDistance	Faim2
chr15	101235264	101236054	791	*	122	ENSMUSG00000000531	101224188	101232756	+	downstream	11471	2508	shortestDistance	Grasp
chr1	136056047	136057087	1041	*	123	ENSMUSG00000026407	136052750	136119822	+	inside	3817	3297	shortestDistance	Cacna1s
chr15	102742973	102745365	2393	*	124	ENSMUSG00000023055	102706777	102722178	-	upstream	-21991	20795	shortestDistance	Calcoco1
chr15	102789135	102790563	1429	*	125	ENSMUSG00000116263	102795121	102795371	-	downstream	5522	4558	shortestDistance	NA
chr15	103298284	103299818	1535	*	126	ENSMUSG00000060992	103272714	103299868	+	inside	26337	50	shortestDistance	Copz1
chr16	8767488	8768778	1291	*	127	ENSMUSG00000022710	8689595	8792308	-	inside	24175	23530	shortestDistance	Usp7
chr16	9003452	9005234	1783	*	128	ENSMUSG00000116352	8996088	8996396	-	upstream	-7947	7056	shortestDistance	NA
chr16	12115539	12116193	655	*	129	ENSMUSG00000022494	11984113	12270902	+	inside	131753	131426	shortestDistance	Shisa9
chr16	13207594	13208566	973	*	130	ENSMUSG00000009569	13256481	13417529	+	upstream	-48401	47915	shortestDistance	Mrtfb
chr16	16926765	16928914	2150	*	131	ENSMUSG00000026181	16896469	16927364	+	overlapEnd	31371	599	shortestDistance	Ppm1f
chr16	17832876	17834477	1602	*	132	ENSMUSG00000116652	17833121	17835008	+	overlapStart	555	245	shortestDistance	NA
chr16	18171592	18175313	3722	*	133	ENSMUSG00000099293	18165089	18165170	-	upstream	-8282	6422	shortestDistance	Mir6366
chr16	22365421	22366029	609	*	134	ENSMUSG00000013089	22381309	22439719	-	downstream	73994	15280	shortestDistance	Etv5
chr16	22545516	22546760	1245	*	135	ENSMUSG00000022861	22468461	22657221	-	inside	111083	77055	shortestDistance	Dgkg
chr1	149866465	149867487	1023	*	136	ENSMUSG00000056220	149829618	149961290	-	inside	94314	36847	shortestDistance	Pla2g4a
chr16	31240199	31241852	1654	*	137	ENSMUSG00000116946	31233590	31248313	+	inside	7436	6461	shortestDistance	NA
chr16	31875321	31876296	976	*	138	ENSMUSG00000022770	31663443	31875129	+	downstream	212365	192	shortestDistance	Dlg1
chr16	31876683	31878335	1653	*	139	ENSMUSG00000022780	31878810	31899020	+	upstream	-1301	475	shortestDistance	Meltf
chr16	31897090	31899659	2570	*	140	ENSMUSG00000022780	31878810	31899020	+	overlapEnd	19564	639	shortestDistance	Meltf
chr16	31905833	31907163	1331	*	141	ENSMUSG00000022780	31878810	31899020	+	downstream	27688	6813	shortestDistance	Meltf
chr16	31908531	31909124	594	*	142	ENSMUSG00000022780	31878810	31899020	+	downstream	30018	9511	shortestDistance	Meltf
chr16	34259543	34264262	4720	*	143	ENSMUSG00000061751	33969073	34573532	-	inside	311630	290470	shortestDistance	Kalrn
chr16	34272089	34273151	1063	*	144	ENSMUSG00000061751	33969073	34573532	-	inside	300912	300381	shortestDistance	Kalrn
chr16	34278148	34279024	877	*	145	ENSMUSG00000061751	33969073	34573532	-	inside	294946	294508	shortestDistance	Kalrn
chr16	34279135	34280304	1170	*	146	ENSMUSG00000061751	33969073	34573532	-	inside	293812	293228	shortestDistance	Kalrn
chr16	34282282	34283043	762	*	147	ENSMUSG00000061751	33969073	34573532	-	inside	290870	290489	shortestDistance	Kalrn
chr16	34467215	34469505	2291	*	148	ENSMUSG00000061751	33969073	34573532	-	inside	105172	104027	shortestDistance	Kalrn
chr16	37460722	37461429	708	*	149	ENSMUSG00000022828	37509790	37539789	-	downstream	78713	48361	shortestDistance	Gtf2e1
chr16	37616879	37619245	2367	*	150	ENSMUSG00000022821	37580153	37632020	+	inside	37909	12775	shortestDistance	Hgd
chr16	37675346	37677045	1700	*	151	ENSMUSG00000116529	37696770	37697340	-	downstream	21144	19725	shortestDistance	Gm4600
chr16	37871431	37872319	889	*	152	ENSMUSG00000034158	37868389	37888858	+	inside	3486	3042	shortestDistance	Lrrc58
chr16	43933398	43935749	2352	*	153	ENSMUSG00000022701	43889800	43964314	+	inside	44774	28565	shortestDistance	Ccdc191
chr16	43978474	43980324	1851	*	154	ENSMUSG00000036304	43965033	43979791	-	overlapStart	392	533	shortestDistance	Zdhhc23
chr16	94781509	94782753	1245	*	155	ENSMUSG00000043301	94748636	94997701	-	inside	215570	32873	shortestDistance	Kcnj6
chr16	95777289	95778325	1037	*	156	ENSMUSG00000117232	95756541	95929077	-	inside	151270	20748	shortestDistance	1600002D24Rik
chr17	5261210	5262755	1546	*	157	ENSMUSG00000069729	4994332	5347656	+	inside	267650	84901	shortestDistance	Arid1b
chr1	154258735	154259742	1008	*	158	ENSMUSG00000100221	154255689	154270416	+	inside	3549	3046	shortestDistance	4930532M18Rik
chr17	11157720	11158872	1153	*	159	ENSMUSG00000023826	10840384	12063361	+	inside	317912	317336	shortestDistance	Prkn
chr17	11620042	11620671	630	*	160	ENSMUSG00000023826	10840384	12063361	+	inside	779972	442690	shortestDistance	Prkn
chr1	155038914	155039792	879	*	161	ENSMUSG00000101880	155011332	155057179	-	inside	17826	17387	shortestDistance	NA
chr17	25802118	25804263	2146	*	162	ENSMUSG00000025738	25809085	25821255	+	upstream	-5895	4822	shortestDistance	Fbxl16
chr17	26395998	26397246	1249	*	163	ENSMUSG00000034413	26414829	26446349	+	upstream	-18207	17583	shortestDistance	Neurl1b
chr17	26574621	26577429	2809	*	164	ENSMUSG00000001576	26561489	26656934	+	inside	14536	13132	shortestDistance	Ergic1
chr17	26701156	26702424	1269	*	165	ENSMUSG00000015575	26663231	26699647	+	downstream	38559	1509	shortestDistance	Atp6v0e
chr17	27512231	27513482	1252	*	166	ENSMUSG00000063239	27422387	27521403	-	inside	8547	7921	shortestDistance	Grm4
chr17	27638159	27639067	909	*	167	ENSMUSG00000087387	27635343	27636868	+	downstream	3270	1291	shortestDistance	NA
chr17	27639251	27639944	694	*	168	ENSMUSG00000087387	27635343	27636868	+	downstream	4255	2383	shortestDistance	NA
chr17	27654685	27657134	2450	*	169	ENSMUSG00000040276	27655509	27711482	+	overlapStart	401	824	shortestDistance	Pacsin1
chr17	27677887	27680134	2248	*	170	ENSMUSG00000040276	27655509	27711482	+	inside	23501	22378	shortestDistance	Pacsin1
chr17	28875668	28876839	1172	*	171	ENSMUSG00000043286	28858411	28890309	+	inside	17843	13470	shortestDistance	Pnpla1
chr17	28904993	28905737	745	*	172	ENSMUSG00000048905	28896392	28915324	-	inside	9959	8601	shortestDistance	Bnip5
chr17	28904993	28905737	745	*	172	ENSMUSG00000085333	28905265	28906771	+	overlapStart	100	272	shortestDistance	1700030A11Rik
chr17	36942678	36943516	839	*	173	ENSMUSG00000036492	36942918	36947986	+	overlapStart	179	240	shortestDistance	Rnf39
chr17	48543323	48543915	593	*	174	ENSMUSG00000043592	48454901	48539714	+	downstream	88718	3609	shortestDistance	Unc5cl
chr17	50648631	50650543	1913	*	175	ENSMUSG00000038910	50509403	50688484	+	inside	140184	37941	shortestDistance	Plcl2
chr17	56106839	56110838	4000	*	176	ENSMUSG00000002831	56100591	56109803	-	overlapStart	965	1035	shortestDistance	Plin4
chr17	70565475	70566407	933	*	177	ENSMUSG00000003279	69969073	70821413	+	inside	596868	255006	shortestDistance	Dlgap1
chr17	70594702	70595569	868	*	178	ENSMUSG00000003279	69969073	70821413	+	inside	626063	225844	shortestDistance	Dlgap1
chr17	70596642	70597241	600	*	179	ENSMUSG00000003279	69969073	70821413	+	inside	627869	224172	shortestDistance	Dlgap1
chr17	70621503	70622505	1003	*	180	ENSMUSG00000003279	69969073	70821413	+	inside	652931	198908	shortestDistance	Dlgap1
chr17	73270693	73272072	1380	*	181	ENSMUSG00000117292	73250986	73260656	+	downstream	20396	10037	shortestDistance	E330032C10Rik
chr17	74508254	74509336	1083	*	182	ENSMUSG00000024072	74489493	74500277	+	downstream	19302	7977	shortestDistance	Yipf4
chr17	86329060	86330484	1425	*	183	ENSMUSG00000045038	86167785	86657919	+	inside	161987	161275	shortestDistance	Prkce
chr17	86415843	86417151	1309	*	184	ENSMUSG00000045038	86167785	86657919	+	inside	248712	240768	shortestDistance	Prkce
chr17	86417387	86419602	2216	*	185	ENSMUSG00000045038	86167785	86657919	+	inside	250709	238317	shortestDistance	Prkce
chr17	86419972	86420724	753	*	186	ENSMUSG00000045038	86167785	86657919	+	inside	252563	237195	shortestDistance	Prkce
chr17	86436733	86439622	2890	*	187	ENSMUSG00000045038	86167785	86657919	+	inside	270393	218297	shortestDistance	Prkce
chr17	87328462	87331941	3480	*	188	ENSMUSG00000036918	87282886	87381769	+	inside	47316	45576	shortestDistance	Ttc7
chr17	87328462	87331941	3480	*	188	ENSMUSG00000089701	87329764	87332052	-	overlapEnd	1850	111	shortestDistance	NA
chr17	87370969	87372257	1289	*	189	ENSMUSG00000036918	87282886	87381769	+	inside	88727	9512	shortestDistance	Ttc7
chr17	87372757	87374174	1418	*	190	ENSMUSG00000036918	87282886	87381769	+	inside	90580	7595	shortestDistance	Ttc7
chr17	87378190	87380998	2809	*	191	ENSMUSG00000036918	87282886	87381769	+	inside	96708	771	shortestDistance	Ttc7
chr17	87745544	87746842	1299	*	192	ENSMUSG00000050138	87745801	87797994	-	overlapEnd	51801	257	shortestDistance	Kcnk12
chr18	4591652	4592356	705	*	193	ENSMUSG00000117521	4590763	4616064	+	inside	1241	889	shortestDistance	NA
chr18	15476537	15477397	861	*	194	ENSMUSG00000047161	15451924	15760157	-	inside	283190	24613	shortestDistance	Chst9
chr18	23866912	23870053	3142	*	195	ENSMUSG00000024277	23752333	23893861	+	inside	116149	23808	shortestDistance	Mapre2
chr18	25683314	25684629	1316	*	196	ENSMUSG00000024268	25477632	25754157	-	inside	70185	69528	shortestDistance	Celf4
chr18	25694325	25695350	1026	*	197	ENSMUSG00000024268	25477632	25754157	-	inside	59319	58807	shortestDistance	Celf4
chr18	25725434	25726387	954	*	198	ENSMUSG00000024268	25477632	25754157	-	inside	28247	27770	shortestDistance	Celf4
chr18	32938336	32940241	1906	*	199	ENSMUSG00000097710	32915826	32939229	-	overlapStart	-59	893	shortestDistance	NA
chr18	32938336	32940241	1906	*	199	ENSMUSG00000038128	32934931	33191228	+	inside	4357	3405	shortestDistance	Camk4
chr18	34854590	34856800	2211	*	200	ENSMUSG00000038418	34859823	34864984	+	upstream	-4128	3023	shortestDistance	Egr1
chr1	165072538	165074729	2192	*	201	ENSMUSG00000102408	165064024	165091928	-	inside	18294	8514	shortestDistance	4930568G15Rik
chr18	35912934	35914330	1397	*	202	ENSMUSG00000118347	35913132	35916772	+	overlapStart	500	198	shortestDistance	NA
chr18	38077905	38078683	779	*	203	ENSMUSG00000118056	38023529	38061296	+	downstream	54765	16609	shortestDistance	NA
chr18	38212152	38215559	3408	*	204	ENSMUSG00000089983	38209772	38229145	+	inside	4084	2380	shortestDistance	NA
chr18	39302232	39303169	938	*	205	ENSMUSG00000036452	38993145	39376284	+	inside	309555	73115	shortestDistance	Arhgap26
chr18	39302232	39303169	938	*	205	ENSMUSG00000086312	39246247	39302690	-	overlapStart	-10	458	shortestDistance	NA
chr18	39370856	39371783	928	*	206	ENSMUSG00000036452	38993145	39376284	+	inside	378175	4501	shortestDistance	Arhgap26
chr18	39370856	39371783	928	*	206	ENSMUSG00000085289	39367038	39389425	-	inside	18105	3818	shortestDistance	NA
chr18	43038369	43039312	944	*	207	ENSMUSG00000024500	42637432	43083127	-	inside	44287	43815	shortestDistance	Ppp2r2b
chr18	43038369	43039312	944	*	207	ENSMUSG00000117792	42938552	43171274	-	inside	132434	99817	shortestDistance	NA
chr18	60618207	60625424	7218	*	208	ENSMUSG00000043079	60593973	60660142	-	inside	38326	24234	shortestDistance	Synpo
chr18	60636004	60636928	925	*	209	ENSMUSG00000043079	60593973	60660142	-	inside	23676	23214	shortestDistance	Synpo
chr18	60637449	60638365	917	*	210	ENSMUSG00000043079	60593973	60660142	-	inside	22235	21777	shortestDistance	Synpo
chr18	60756493	60757234	742	*	211	ENSMUSG00000024608	60747098	60778546	+	inside	9766	9395	shortestDistance	Rps14
chr18	60825598	60827179	1582	*	212	ENSMUSG00000024613	60813755	60848971	-	inside	22583	11843	shortestDistance	Tcof1
chr18	60896522	60898273	1752	*	213	ENSMUSG00000036412	60911780	60918561	+	upstream	-14382	13507	shortestDistance	Arsi
chr18	60899456	60900208	753	*	214	ENSMUSG00000036412	60911780	60918561	+	upstream	-11948	11572	shortestDistance	Arsi
chr18	60912968	60914259	1292	*	215	ENSMUSG00000036412	60911780	60918561	+	inside	1834	1188	shortestDistance	Arsi
chr18	60956587	60957588	1002	*	216	ENSMUSG00000024617	60925618	60988152	+	inside	31470	30564	shortestDistance	Camk2a
chr18	60962514	60965018	2505	*	217	ENSMUSG00000024617	60925618	60988152	+	inside	38148	23134	shortestDistance	Camk2a
chr18	60974372	60975235	864	*	218	ENSMUSG00000024617	60925618	60988152	+	inside	49186	12917	shortestDistance	Camk2a
chr18	61689130	61689709	580	*	219	ENSMUSG00000024578	61684887	61692538	+	inside	4533	2829	shortestDistance	Il17b
chr1	168362538	168363159	622	*	220	ENSMUSG00000052534	168119364	168432270	-	inside	69422	69111	shortestDistance	Pbx1
chr18	68051519	68052417	899	*	221	ENSMUSG00000024544	67933257	68268630	+	inside	118711	118262	shortestDistance	Ldlrad4
chr18	68052780	68054861	2082	*	222	ENSMUSG00000024544	67933257	68268630	+	inside	120563	119523	shortestDistance	Ldlrad4
chr18	74170236	74170870	635	*	223	ENSMUSG00000036223	74195299	74207818	-	downstream	37265	24429	shortestDistance	Ska1
chr18	74921729	74922424	696	*	224	ENSMUSG00000117754	74910122	74910387	-	upstream	-11689	11342	shortestDistance	NA
chr1	169896206	169897038	833	*	225	ENSMUSG00000070532	169928648	169934653	+	upstream	-32026	31610	shortestDistance	Ccdc190
chr18	77223705	77226710	3006	*	226	ENSMUSG00000025425	77185839	77258771	+	inside	39369	32061	shortestDistance	St8sia5
chr1	170186793	170187878	1086	*	227	ENSMUSG00000026667	170193420	170215397	-	downstream	28061	5542	shortestDistance	Uhmk1
chr18	77565556	77566430	875	*	228	ENSMUSG00000025427	77456110	77565161	-	upstream	-832	395	shortestDistance	Rnf165
chr18	82574890	82575688	799	*	229	ENSMUSG00000041607	82475146	82585637	+	inside	100143	9949	shortestDistance	Mbp
chr18	86393726	86395061	1336	*	230	ENSMUSG00000050321	86394952	86506718	+	overlapStart	-558	109	shortestDistance	Neto1
chr19	4697562	4699767	2206	*	231	ENSMUSG00000071691	4625734	4698668	-	overlapStart	4	1099	shortestDistance	Gm960
chr19	4993317	4994179	863	*	232	ENSMUSG00000118364	4991357	4993113	-	upstream	-635	204	shortestDistance	NA
chr19	4994255	4995449	1195	*	233	ENSMUSG00000118364	4991357	4993113	-	upstream	-1739	1142	shortestDistance	NA
chr19	4998816	5000818	2003	*	234	ENSMUSG00000118364	4991357	4993113	-	upstream	-6704	5703	shortestDistance	NA
chr19	5084038	5086586	2549	*	235	ENSMUSG00000061451	5070859	5085531	-	overlapStart	219	1055	shortestDistance	Tmem151a
chr19	5150638	5151528	891	*	236	ENSMUSG00000024855	5133158	5273119	-	inside	122036	17480	shortestDistance	Pacs1
chr19	5151581	5153168	1588	*	237	ENSMUSG00000024855	5133158	5273119	-	inside	120745	18423	shortestDistance	Pacs1
chr19	5296837	5299529	2693	*	238	ENSMUSG00000047658	5298331	5308738	+	overlapStart	-148	1198	shortestDistance	Gal3st3
chr19	5488463	5490312	1850	*	239	ENSMUSG00000117966	5488744	5489198	-	includeFeature	-190	281	shortestDistance	NA
chr19	6502191	6505348	3158	*	240	ENSMUSG00000033768	6418731	6544169	+	inside	85039	38821	shortestDistance	Nrxn2
chr19	7280162	7281420	1259	*	241	ENSMUSG00000024969	7275396	7341860	-	inside	61069	4766	shortestDistance	Mark2
chr19	8661156	8663736	2581	*	242	ENSMUSG00000117763	8651799	8663335	-	overlapStart	889	401	shortestDistance	9830166K06Rik
chr19	10389102	10391664	2563	*	243	ENSMUSG00000024743	10389090	10453180	+	inside	1293	12	shortestDistance	Syt7
chr19	10781895	10782794	900	*	244	ENSMUSG00000067577	10740947	10786043	+	inside	41397	3249	shortestDistance	A430093F15Rik
chr19	22935333	22936389	1057	*	245	ENSMUSG00000052387	22139046	22995410	+	inside	796815	59021	shortestDistance	Trpm3
chr1	172312376	172315482	3107	*	246	ENSMUSG00000038034	172261641	172319841	+	inside	52288	4359	shortestDistance	Igsf8
chr1	172322745	172324807	2063	*	247	ENSMUSG00000038026	172320501	172329318	-	inside	5542	2244	shortestDistance	Kcnj9
chr1	172322745	172324807	2063	*	247	ENSMUSG00000102413	172322994	172323661	+	includeFeature	782	249	shortestDistance	NA
chr19	42255867	42256579	713	*	248	ENSMUSG00000042532	42247574	42270348	+	inside	8649	8293	shortestDistance	Golga7b
chr19	42389676	42391930	2255	*	249	ENSMUSG00000042401	42268287	42431785	-	inside	40982	39855	shortestDistance	Crtac1
chr19	43440288	43441974	1687	*	250	ENSMUSG00000114742	43434610	43440460	-	overlapStart	-671	172	shortestDistance	NA
chr19	43440288	43441974	1687	*	250	ENSMUSG00000025189	43440436	43497210	+	overlapStart	695	148	shortestDistance	Cnnm1
chr19	44332564	44333040	477	*	251	ENSMUSG00000050195	44333092	44346743	+	upstream	-290	52	shortestDistance	Scd4
chr1	175491502	175493163	1662	*	252	ENSMUSG00000026527	175059087	175492500	-	overlapStart	168	663	shortestDistance	Rgs7
chr19	53310500	53311979	1480	*	253	ENSMUSG00000025025	53310518	53375810	+	overlapStart	722	18	shortestDistance	Mxi1
chr19	53862988	53863618	631	*	254	ENSMUSG00000043639	53677306	53867080	+	inside	185997	3462	shortestDistance	Rbm20
chr1	177287261	177287903	643	*	255	ENSMUSG00000103633	177269352	177269668	+	downstream	18230	17593	shortestDistance	NA
chr2	7145497	7146506	1010	*	256	ENSMUSG00000002107	6539694	7509563	-	inside	363561	363057	shortestDistance	Celf2
chr2	7529439	7530781	1343	*	257	ENSMUSG00000099424	7529939	7531307	+	overlapStart	171	500	shortestDistance	NA
chr2	8343582	8344599	1018	*	258	ENSMUSG00000088574	8472094	8472384	-	downstream	128294	127495	shortestDistance	NA
chr2	21053767	21054506	740	*	259	ENSMUSG00000086821	21044808	21141954	-	inside	87818	8959	shortestDistance	Gm13377
chr2	25317430	25319081	1652	*	260	ENSMUSG00000026959	25291181	25319187	-	inside	931	106	shortestDistance	Grin1
chr2	26411417	26412289	873	*	261	ENSMUSG00000026924	26409431	26445216	-	inside	33363	1986	shortestDistance	Sec16a
chr2	30503562	30504007	446	*	262	ENSMUSG00000089762	30471537	30474219	-	upstream	-29565	29343	shortestDistance	Ier5l
chr2	30652684	30655422	2739	*	263	ENSMUSG00000086405	30629655	30689210	+	inside	24398	23029	shortestDistance	NA
chr2	30795918	30797659	1742	*	264	ENSMUSG00000044320	30794769	30803661	-	inside	6873	1149	shortestDistance	1700001O22Rik
chr2	31255417	31259020	3604	*	265	ENSMUSG00000062661	31245823	31295989	+	inside	11395	9594	shortestDistance	Ncs1
chr2	32340420	32345258	4839	*	266	ENSMUSG00000026825	32308471	32353338	-	inside	10499	8080	shortestDistance	Dnm1
chr2	38647093	38647876	784	*	267	ENSMUSG00000026750	38588036	38644087	-	upstream	-3397	3006	shortestDistance	Psmb7
chr2	49571650	49572512	863	*	268	ENSMUSG00000069495	49451486	49551948	+	downstream	120595	19702	shortestDistance	Epc2
chr2	51066222	51066925	704	*	269	ENSMUSG00000017144	51130438	51149111	-	downstream	82537	63513	shortestDistance	Rnd3
chr2	57137430	57138636	1207	*	270	ENSMUSG00000084938	57127479	57181754	-	inside	43721	9951	shortestDistance	BB557941
chr2	65668822	65670767	1946	*	271	ENSMUSG00000075318	65620771	65767447	+	inside	49023	48051	shortestDistance	Scn2a
chr2	71980395	71981473	1079	*	272	ENSMUSG00000049044	71981240	72257474	+	overlapStart	-306	233	shortestDistance	Rapgef4
chr2	90877898	90878535	638	*	273	ENSMUSG00000040794	90885860	90890525	+	upstream	-7644	7325	shortestDistance	C1qtnf4
chr2	90884968	90887901	2934	*	274	ENSMUSG00000040794	90885860	90890525	+	overlapStart	574	892	shortestDistance	C1qtnf4
chr2	91025435	91026065	631	*	275	ENSMUSG00000082108	91030778	91031122	-	downstream	5372	4713	shortestDistance	NA
chr2	91957907	91960774	2868	*	276	ENSMUSG00000040479	91932824	91975864	-	inside	16524	15090	shortestDistance	Dgkz
chr2	92434270	92435665	1396	*	277	ENSMUSG00000068742	92403646	92434043	-	upstream	-925	227	shortestDistance	Cry2
chr2	92490662	92492378	1717	*	278	ENSMUSG00000085261	92483926	92529809	+	inside	7594	6736	shortestDistance	NA
chr2	94246136	94247321	1186	*	279	ENSMUSG00000075020	94160636	94264918	-	inside	18190	17597	shortestDistance	NA
chr1	182792678	182794421	1744	*	280	ENSMUSG00000038576	182763860	182896591	+	inside	29690	28818	shortestDistance	Susd4
chr2	116914316	116915321	1006	*	281	ENSMUSG00000085316	116900152	116912791	+	downstream	14666	1525	shortestDistance	D330050G23Rik
chr2	117311776	117314301	2526	*	282	ENSMUSG00000027347	117279993	117343001	-	inside	29963	28700	shortestDistance	Rasgrp1
chr2	117385477	117386966	1490	*	283	ENSMUSG00000085681	117414392	117417697	-	downstream	31475	27426	shortestDistance	Gm13982
chr2	118372849	118374493	1645	*	284	ENSMUSG00000040133	118277110	118373419	-	overlapStart	-252	570	shortestDistance	Gpr176
chr2	118662534	118664576	2043	*	285	ENSMUSG00000074923	118663303	118698020	+	overlapStart	252	769	shortestDistance	Pak6
chr2	118713690	118715511	1822	*	286	ENSMUSG00000040061	118707517	118728438	-	inside	13838	6173	shortestDistance	Plcb2
chr2	121357991	121358589	599	*	287	ENSMUSG00000000308	121357714	121363737	+	inside	576	277	shortestDistance	Ckmt1
chr2	127516952	127522165	5214	*	288	ENSMUSG00000079056	127456498	127522094	-	overlapStart	2536	71	shortestDistance	Kcnip3
chr2	127516952	127522165	5214	*	288	ENSMUSG00000118630	127496554	127519295	-	overlapStart	-263	2343	shortestDistance	NA
chr2	129361407	129362253	847	*	289	ENSMUSG00000082097	129362759	129362859	-	downstream	1029	506	shortestDistance	NA
chr2	143217083	143217843	761	*	290	ENSMUSG00000083047	143150830	143151630	-	upstream	-65833	65453	shortestDistance	Gm14082
chr2	151573676	151575191	1516	*	291	ENSMUSG00000027456	151572622	151590005	+	inside	1812	1054	shortestDistance	Sdcbp2
chr2	152396528	152398889	2362	*	292	ENSMUSG00000051817	152393611	152398063	-	overlapStart	355	826	shortestDistance	Sox12
chr2	156663484	156665291	1808	*	293	ENSMUSG00000061689	156613705	156764363	+	inside	50683	49779	shortestDistance	Dlgap4
chr2	156671978	156673316	1339	*	294	ENSMUSG00000061689	156613705	156764363	+	inside	58942	58273	shortestDistance	Dlgap4
chr2	156673882	156674823	942	*	295	ENSMUSG00000061689	156613705	156764363	+	inside	60647	60177	shortestDistance	Dlgap4
chr2	156938060	156938921	862	*	296	ENSMUSG00000027634	156927345	156992056	-	inside	53566	10715	shortestDistance	Ndrg3
chr2	157985881	157987677	1797	*	297	ENSMUSG00000027650	157981803	158028433	-	inside	41654	4078	shortestDistance	Tti1
chr2	160761315	160762630	1316	*	298	ENSMUSG00000016933	160731300	160775760	+	inside	30672	13130	shortestDistance	Plcg1
chr2	160761315	160762630	1316	*	298	ENSMUSG00000035877	160748708	160872998	-	inside	111026	12607	shortestDistance	Zhx3
chr2	163914481	163915972	1492	*	299	ENSMUSG00000035226	163859751	163918683	-	inside	3457	2711	shortestDistance	Rims4
chr2	164964501	164965510	1010	*	300	ENSMUSG00000017740	164960802	164999731	+	inside	4204	3699	shortestDistance	Slc12a5
chr1	37724090	37724959	870	*	301	ENSMUSG00000026090	37611677	37720085	-	upstream	-4439	4005	shortestDistance	Cracdl
chr1	37726050	37727120	1071	*	302	ENSMUSG00000026090	37611677	37720085	-	upstream	-6500	5965	shortestDistance	Cracdl
chr2	167135427	167137082	1656	*	303	ENSMUSG00000050556	167095969	167190155	-	inside	53901	39458	shortestDistance	Kcnb1
chr2	167138494	167140482	1989	*	304	ENSMUSG00000050556	167095969	167190155	-	inside	50667	42525	shortestDistance	Kcnb1
chr2	167143908	167145703	1796	*	305	ENSMUSG00000050556	167095969	167190155	-	inside	45349	44452	shortestDistance	Kcnb1
chr2	167201511	167204327	2817	*	306	ENSMUSG00000017969	167191805	167240604	-	inside	37685	9706	shortestDistance	Ptgis
chr2	167201511	167204327	2817	*	306	ENSMUSG00000086098	167201576	167202799	+	includeFeature	1343	65	shortestDistance	NA
chr2	180822751	180826997	4247	*	307	ENSMUSG00000074507	180818343	180824630	-	overlapStart	-244	1879	shortestDistance	NA
chr2	180889953	180893884	3932	*	308	ENSMUSG00000065454	180894040	180894107	+	upstream	-2122	156	shortestDistance	Mir124a-3
chr2	181419469	181420544	1076	*	309	ENSMUSG00000027583	181387762	181459426	-	inside	39420	31707	shortestDistance	Zbtb46
chr1	193350694	193351718	1025	*	310	ENSMUSG00000016179	193346346	193370298	-	inside	19092	4348	shortestDistance	Camk1g
chr1	193352118	193352998	881	*	311	ENSMUSG00000016179	193346346	193370298	-	inside	17740	5772	shortestDistance	Camk1g
chr1	193362887	193363908	1022	*	312	ENSMUSG00000016179	193346346	193370298	-	inside	6900	6390	shortestDistance	Camk1g
chr1	193446659	193447570	912	*	313	ENSMUSG00000102648	193475290	193475692	+	upstream	-28176	27720	shortestDistance	Gm38022
chr3	17785008	17788333	3326	*	314	ENSMUSG00000100252	17789921	17808970	+	upstream	-3251	1588	shortestDistance	Mir124-2hg
chr3	17792457	17797321	4865	*	315	ENSMUSG00000100252	17789921	17808970	+	inside	4968	2536	shortestDistance	Mir124-2hg
chr3	17792457	17797321	4865	*	315	ENSMUSG00000093073	17795662	17795770	+	includeFeature	-773	1551	shortestDistance	Mir124a-2
chr3	33397316	33399326	2011	*	316	ENSMUSG00000104203	33393382	33394847	-	upstream	-3474	2469	shortestDistance	NA
chr3	53210661	53212048	1388	*	317	ENSMUSG00000048332	53041528	53261679	+	inside	169826	49631	shortestDistance	Lhfp
chr3	55282898	55284183	1286	*	318	ENSMUSG00000027797	55242364	55539068	+	inside	41176	40534	shortestDistance	Dclk1
chr3	55284450	55285538	1089	*	319	ENSMUSG00000027797	55242364	55539068	+	inside	42630	42086	shortestDistance	Dclk1
chr3	55438427	55440695	2269	*	320	ENSMUSG00000027797	55242364	55539068	+	inside	197197	98373	shortestDistance	Dclk1
chr3	55542627	55544430	1804	*	321	ENSMUSG00000027797	55242364	55539068	+	downstream	301164	3559	shortestDistance	Dclk1
chr3	73071558	73072341	784	*	322	ENSMUSG00000103428	73066316	73594830	+	inside	5634	5242	shortestDistance	Gm20754
chr3	84981847	84982962	1116	*	323	ENSMUSG00000102805	84496426	85887518	-	inside	905114	485421	shortestDistance	Arfip1
chr3	84985444	84986430	987	*	324	ENSMUSG00000102805	84496426	85887518	-	inside	901581	489018	shortestDistance	Arfip1
chr3	85020578	85021267	690	*	325	ENSMUSG00000102805	84496426	85887518	-	inside	866596	524152	shortestDistance	Arfip1
chr3	85024190	85025266	1077	*	326	ENSMUSG00000102805	84496426	85887518	-	inside	862790	527764	shortestDistance	Arfip1
chr3	85308132	85310010	1879	*	327	ENSMUSG00000102805	84496426	85887518	-	inside	578447	577508	shortestDistance	Arfip1
chr3	85337853	85339828	1976	*	328	ENSMUSG00000102805	84496426	85887518	-	inside	548678	547690	shortestDistance	Arfip1
chr3	85340119	85342724	2606	*	329	ENSMUSG00000102805	84496426	85887518	-	inside	546096	544794	shortestDistance	Arfip1
chr3	85369426	85370970	1545	*	330	ENSMUSG00000102805	84496426	85887518	-	inside	517320	516548	shortestDistance	Arfip1
chr3	85377718	85379944	2227	*	331	ENSMUSG00000102805	84496426	85887518	-	inside	508687	507574	shortestDistance	Arfip1
chr3	85665199	85666193	995	*	332	ENSMUSG00000102805	84496426	85887518	-	inside	221822	221325	shortestDistance	Arfip1
chr3	85665199	85666193	995	*	332	ENSMUSG00000051000	85660061	85817291	-	inside	151595	5138	shortestDistance	Fam160a1
chr3	85666911	85668205	1295	*	333	ENSMUSG00000102805	84496426	85887518	-	inside	219960	219313	shortestDistance	Arfip1
chr3	85666911	85668205	1295	*	333	ENSMUSG00000051000	85660061	85817291	-	inside	149733	6850	shortestDistance	Fam160a1
chr10	5379294	5380160	867	*	334	ENSMUSG00000096054	5020917	5551482	-	inside	171755	171322	shortestDistance	Syne1
chr3	88030815	88031915	1101	*	335	ENSMUSG00000105843	88030878	88033150	+	overlapStart	487	63	shortestDistance	NA
chr3	88222566	88227173	4608	*	336	ENSMUSG00000097156	88206813	88229959	+	inside	18057	2786	shortestDistance	NA
chr3	89320198	89321967	1770	*	337	ENSMUSG00000028039	89313899	89322965	-	inside	1883	998	shortestDistance	Efna3
chr3	94477054	94477837	784	*	338	ENSMUSG00000028139	94464983	94480341	-	inside	2895	2504	shortestDistance	Riiad1
chr3	94478482	94480907	2426	*	339	ENSMUSG00000028139	94464983	94480341	-	overlapStart	647	566	shortestDistance	Riiad1
chr3	94478482	94480907	2426	*	339	ENSMUSG00000028137	94478295	94492198	+	inside	1399	187	shortestDistance	Celf3
chr3	94482290	94483963	1674	*	340	ENSMUSG00000028137	94478295	94492198	+	inside	4831	3995	shortestDistance	Celf3
chr3	95628086	95629943	1858	*	341	ENSMUSG00000038619	95624993	95632102	+	inside	4021	2159	shortestDistance	Ensa
chr3	96595272	96597159	1888	*	342	ENSMUSG00000049097	96596636	96599775	+	overlapStart	-420	523	shortestDistance	Ankrd34a
chr3	107457675	107460494	2820	*	343	ENSMUSG00000027895	107438303	107459552	-	overlapStart	468	942	shortestDistance	Kcnc4
chr3	107516597	107518514	1918	*	344	ENSMUSG00000027894	107467543	107518018	-	overlapStart	462	496	shortestDistance	Slc6a17
chr3	117359345	117361193	1849	*	345	ENSMUSG00000044667	117319139	117360876	-	overlapStart	607	317	shortestDistance	Plppr4
chr3	117849291	117849830	540	*	346	ENSMUSG00000028007	117781647	117868936	-	inside	19376	19106	shortestDistance	Snx7
chr3	144318809	144320010	1202	*	347	ENSMUSG00000106266	144320214	144321748	+	upstream	-804	204	shortestDistance	NA
chr3	153238665	153240263	1599	*	348	ENSMUSG00000052544	153198266	153725174	-	inside	485710	40399	shortestDistance	St6galnac3
chr3	153241681	153243161	1481	*	349	ENSMUSG00000052544	153198266	153725174	-	inside	482753	43415	shortestDistance	St6galnac3
chr1	39063054	39063875	822	*	350	ENSMUSG00000104188	39048648	39057637	-	upstream	-5827	5417	shortestDistance	NA
chr10	14207951	14212051	4101	*	351	ENSMUSG00000112266	14197015	14206821	+	downstream	12986	1130	shortestDistance	NA
chr10	14212173	14213672	1500	*	352	ENSMUSG00000112266	14197015	14206821	+	downstream	15907	5352	shortestDistance	NA
chr3	153525317	153526516	1200	*	353	ENSMUSG00000052544	153198266	153725174	-	inside	199258	198658	shortestDistance	St6galnac3
chr10	14213770	14216228	2459	*	354	ENSMUSG00000112266	14197015	14206821	+	downstream	17984	6949	shortestDistance	NA
chr3	154815461	154816766	1306	*	355	ENSMUSG00000040086	154786291	155055407	-	inside	239293	29170	shortestDistance	Tnni3k
chr1	39095801	39099422	3622	*	356	ENSMUSG00000103182	39081252	39083338	-	upstream	-14274	12463	shortestDistance	NA
chr4	42916426	42918096	1671	*	357	ENSMUSG00000036062	42916660	42944752	+	overlapStart	601	234	shortestDistance	Phf24
chr4	46828114	46829050	937	*	358	ENSMUSG00000039809	46662305	46991873	-	inside	163291	162823	shortestDistance	Gabbr2
chr4	47011341	47012152	812	*	359	ENSMUSG00000048824	47008316	47010781	-	upstream	-965	560	shortestDistance	NA
chr1	39104741	39106037	1297	*	360	ENSMUSG00000103182	39081252	39083338	-	upstream	-22051	21403	shortestDistance	NA
chr4	68951673	68953475	1803	*	361	ENSMUSG00000028351	68761514	68954397	-	inside	1823	922	shortestDistance	Brinp1
chr4	78211996	78213122	1127	*	362	ENSMUSG00000092492	78211955	78214177	+	inside	604	41	shortestDistance	NA
chr4	104450178	104452638	2461	*	363	ENSMUSG00000028519	103619359	104744844	+	inside	832049	292206	shortestDistance	Dab1
chr4	106629660	106631116	1457	*	364	ENSMUSG00000034919	106622432	106640189	+	inside	7956	7228	shortestDistance	Ttc22
chr4	111307122	111307597	476	*	365	ENSMUSG00000061298	110397661	111664324	+	inside	909699	356727	shortestDistance	Agbl4
chr4	119524321	119524981	661	*	366	ENSMUSG00000084379	119520990	119521366	+	downstream	3661	2955	shortestDistance	Gm12957
chr4	119966721	119971388	4668	*	367	ENSMUSG00000028634	119733784	120138045	+	inside	235270	166657	shortestDistance	Hivep3
chr4	119985881	119988216	2336	*	368	ENSMUSG00000028634	119733784	120138045	+	inside	253264	149829	shortestDistance	Hivep3
chr4	120022192	120024130	1939	*	369	ENSMUSG00000028634	119733784	120138045	+	inside	289377	113915	shortestDistance	Hivep3
chr4	120283105	120284027	923	*	370	ENSMUSG00000052135	120267079	120287349	-	inside	3783	3322	shortestDistance	Foxo6
chr4	123014043	123015431	1389	*	371	ENSMUSG00000028653	123016597	123054949	+	upstream	-1860	1166	shortestDistance	Trit1
chr4	124891049	124891981	933	*	372	ENSMUSG00000028876	124880899	124917800	+	inside	10616	10150	shortestDistance	Epha10
chr4	124891049	124891981	933	*	372	ENSMUSG00000085263	124890888	124894782	-	inside	3267	161	shortestDistance	1700125G02Rik
chr10	29146358	29148911	2554	*	373	ENSMUSG00000038916	29143839	29199630	+	inside	3795	2519	shortestDistance	Soga3
chr4	126791667	126792375	709	*	374	ENSMUSG00000028830	126753544	126870070	+	inside	38477	38123	shortestDistance	AU040320
chr4	127170266	127171942	1677	*	375	ENSMUSG00000042388	127169204	127237022	+	inside	1900	1062	shortestDistance	Dlgap3
chr4	127172102	127175557	3456	*	376	ENSMUSG00000042388	127169204	127237022	+	inside	4626	2898	shortestDistance	Dlgap3
chr4	127178090	127180418	2329	*	377	ENSMUSG00000042388	127169204	127237022	+	inside	10050	8886	shortestDistance	Dlgap3
chr4	130274296	130275390	1095	*	378	ENSMUSG00000023232	130253495	130279205	-	inside	4362	3815	shortestDistance	Serinc2
chr4	134452836	134454758	1923	*	379	ENSMUSG00000087343	134448766	134450171	-	upstream	-3626	2665	shortestDistance	1700021N21Rik
chr4	138246337	138247950	1614	*	380	ENSMUSG00000028759	138216296	138244683	+	downstream	30848	1654	shortestDistance	Hp1bp3
chr4	152348524	152349124	601	*	381	ENSMUSG00000005045	152338651	152390194	+	inside	10173	9873	shortestDistance	Chd5
chr4	152453470	152458445	4976	*	382	ENSMUSG00000028931	152390742	152477910	-	inside	21952	19465	shortestDistance	Kcnab2
chr4	155293522	155295980	2459	*	383	ENSMUSG00000029053	155260129	155361361	-	inside	66610	33393	shortestDistance	Prkcz
chr10	40749149	40753488	4340	*	384	ENSMUSG00000045555	40683282	40811083	+	inside	68036	57595	shortestDistance	Mettl24
chr10	40758215	40759468	1254	*	385	ENSMUSG00000045555	40683282	40811083	+	inside	75560	51615	shortestDistance	Mettl24
chr5	4991270	4993509	2240	*	386	ENSMUSG00000028926	4803391	5420312	-	inside	427922	187879	shortestDistance	Cdk14
chr5	15933661	15934612	952	*	387	ENSMUSG00000040118	15934691	16374511	+	upstream	-555	79	shortestDistance	Cacna2d1
chr5	33000658	33001220	563	*	388	ENSMUSG00000037426	32863701	32994236	+	downstream	137238	6422	shortestDistance	Depdc5
chr5	34242770	34243737	968	*	389	ENSMUSG00000037224	34194893	34288449	-	inside	45195	44712	shortestDistance	Zfyve28
chr5	35812618	35815664	3047	*	390	ENSMUSG00000029095	35757880	35884973	+	inside	56261	54738	shortestDistance	Ablim2
chr5	36867149	36868592	1444	*	391	ENSMUSG00000029120	36868513	36955078	+	overlapStart	-643	79	shortestDistance	Ppp2r2c
chr5	37083980	37086239	2260	*	392	ENSMUSG00000063646	37028335	37150607	+	inside	56775	55645	shortestDistance	Jakmip1
chr5	37083980	37086239	2260	*	392	ENSMUSG00000117286	37085370	37229547	+	overlapStart	-260	869	shortestDistance	Gm1043
chr5	44877179	44878491	1313	*	393	ENSMUSG00000106656	44865149	44877138	+	downstream	12686	41	shortestDistance	NA
chr5	52617732	52618638	907	*	394	ENSMUSG00000052295	52607550	52619012	-	inside	827	374	shortestDistance	8030423F21Rik
chr5	53153051	53154395	1345	*	395	ENSMUSG00000029189	53107083	53213927	-	inside	60204	45968	shortestDistance	Sel1l3
chr5	53154550	53156822	2273	*	396	ENSMUSG00000029189	53107083	53213927	-	inside	58241	47467	shortestDistance	Sel1l3
chr5	107403172	107405492	2321	*	397	ENSMUSG00000106396	107392731	107403480	-	overlapStart	-852	308	shortestDistance	NA
chr5	107403172	107405492	2321	*	397	ENSMUSG00000033805	107402736	107430035	+	inside	1596	436	shortestDistance	Ephx4
chr5	107403172	107405492	2321	*	397	ENSMUSG00000090558	107404823	107431910	-	overlapEnd	27578	669	shortestDistance	NA
chr5	107405817	107406581	765	*	398	ENSMUSG00000033805	107402736	107430035	+	inside	3463	3081	shortestDistance	Ephx4
chr5	107405817	107406581	765	*	398	ENSMUSG00000090558	107404823	107431910	-	inside	25711	994	shortestDistance	NA
chr5	108549138	108550809	1672	*	399	ENSMUSG00000033615	108518554	108550024	-	overlapStart	50	785	shortestDistance	Cplx1
chr5	108549138	108550809	1672	*	399	ENSMUSG00000105590	108550081	108553354	-	overlapEnd	3380	728	shortestDistance	NA
chr5	112227383	112228699	1317	*	400	ENSMUSG00000097767	112213228	112229395	-	inside	1354	696	shortestDistance	Miat
chr5	112227383	112228699	1317	*	400	ENSMUSG00000097986	112215461	112233720	+	inside	12580	5021	shortestDistance	NA
chr5	112227383	112228699	1317	*	400	ENSMUSG00000099010	112228608	112228742	-	overlapEnd	701	43	shortestDistance	NA
chr5	113113776	113115205	1430	*	401	ENSMUSG00000051339	113086323	113221236	-	inside	106746	27453	shortestDistance	2900026A02Rik
chr5	115192854	115194358	1505	*	402	ENSMUSG00000029544	115168689	115194381	-	inside	775	23	shortestDistance	Cabp1
chr5	116443259	116444830	1572	*	403	ENSMUSG00000086219	116438720	116465487	+	inside	5324	4539	shortestDistance	Srrm4os
chr5	116443259	116444830	1572	*	403	ENSMUSG00000063919	116439275	116591817	-	inside	147773	3984	shortestDistance	Srrm4
chr5	116524967	116526176	1210	*	404	ENSMUSG00000063919	116439275	116591817	-	inside	66245	65641	shortestDistance	Srrm4
chr5	117841300	117842095	796	*	405	ENSMUSG00000029361	117781032	117958840	+	inside	60666	60268	shortestDistance	Nos1
chr5	118421583	118422912	1330	*	406	ENSMUSG00000093041	118418727	118418818	-	upstream	-3430	2765	shortestDistance	NA
chr5	120649354	120651960	2607	*	407	ENSMUSG00000029602	120648812	120679597	+	inside	1845	542	shortestDistance	Rasal1
chr5	120652118	120653513	1396	*	408	ENSMUSG00000029602	120648812	120679597	+	inside	4004	3306	shortestDistance	Rasal1
chr5	120653579	120655886	2308	*	409	ENSMUSG00000029602	120648812	120679597	+	inside	5920	4767	shortestDistance	Rasal1
chr5	122585809	122586687	879	*	410	ENSMUSG00000029469	122550204	122614518	-	inside	28270	27831	shortestDistance	Ift81
chr5	122616994	122618132	1139	*	411	ENSMUSG00000029469	122550204	122614518	-	upstream	-3045	2476	shortestDistance	Ift81
chr10	58383804	58385095	1292	*	412	ENSMUSG00000019920	58323466	58424691	+	inside	60984	39596	shortestDistance	Lims1
chr5	126800277	126801297	1021	*	413	ENSMUSG00000105316	126797255	126815482	-	inside	14695	3022	shortestDistance	NA
chr5	128815411	128817282	1872	*	414	ENSMUSG00000029420	128757791	128953486	-	inside	137140	57620	shortestDistance	Rimbp2
chr5	129580089	129581626	1538	*	415	ENSMUSG00000029436	129584169	129611099	+	upstream	-3311	2543	shortestDistance	Mmp17
chr5	130448815	130450285	1471	*	416	ENSMUSG00000060371	130369455	130847412	+	inside	80095	79360	shortestDistance	Caln1
chr5	131812868	131814104	1237	*	417	ENSMUSG00000029673	131437333	132543344	-	inside	729858	375535	shortestDistance	Auts2
chr5	134555158	134556428	1271	*	418	ENSMUSG00000107090	134552057	134558495	+	inside	3736	2067	shortestDistance	NA
chr5	135178242	135180251	2010	*	419	ENSMUSG00000029681	135168283	135181855	+	inside	10963	1604	shortestDistance	Bcl7b
chr5	137030388	137031447	1060	*	420	ENSMUSG00000037428	137026392	137033351	+	inside	4526	1904	shortestDistance	Vgf
chr5	137031557	137032846	1290	*	421	ENSMUSG00000037428	137026392	137033351	+	inside	5810	505	shortestDistance	Vgf
chr5	137052682	137053421	740	*	422	ENSMUSG00000004849	137034993	137046135	-	upstream	-6917	6547	shortestDistance	Ap1s1
chr5	142963116	142964928	1813	*	423	ENSMUSG00000029581	142960343	142973185	+	inside	3679	2773	shortestDistance	Fscn1
chr5	144036592	144037263	672	*	424	ENSMUSG00000029618	144019804	144026670	-	upstream	-10258	9922	shortestDistance	Ocm
chr5	147958419	147959204	786	*	425	ENSMUSG00000029651	147957320	148316065	+	inside	1492	1099	shortestDistance	Mtus2
chr5	148965331	148967550	2220	*	426	ENSMUSG00000106892	148893775	148995147	-	inside	28707	27597	shortestDistance	NA
chr5	148965331	148967550	2220	*	426	ENSMUSG00000085237	148948897	148996566	-	inside	30126	16434	shortestDistance	NA
chr5	148965331	148967550	2220	*	426	ENSMUSG00000108207	148953748	148970122	-	inside	3682	2572	shortestDistance	NA
chr5	149535703	149538916	3214	*	427	ENSMUSG00000107132	149489056	149538030	-	overlapStart	720	886	shortestDistance	Gm15997
chr5	149535703	149538916	3214	*	427	ENSMUSG00000029658	149528679	149611894	+	inside	8631	7024	shortestDistance	Wdr95
chr6	18855851	18856624	774	*	428	ENSMUSG00000044155	18848579	18855751	+	downstream	7659	100	shortestDistance	Lsm8
chr6	29672666	29673459	794	*	429	ENSMUSG00000001763	29694222	29718559	+	upstream	-21160	20763	shortestDistance	Tspan33
chr6	30459170	30460895	1726	*	430	ENSMUSG00000085470	30460128	30463313	+	overlapStart	-96	767	shortestDistance	1700012C14Rik
chr6	55681169	55683008	1840	*	431	ENSMUSG00000037984	55677822	55681263	-	overlapStart	-825	94	shortestDistance	Neurod6
chr6	55790416	55792608	2193	*	432	ENSMUSG00000037973	55836895	55978735	+	upstream	-45383	44287	shortestDistance	Itprid1
chr6	71746271	71746843	573	*	433	ENSMUSG00000052852	71707561	71810710	+	inside	38996	38710	shortestDistance	Reep1
chr6	71772503	71773599	1097	*	434	ENSMUSG00000052852	71707561	71810710	+	inside	65490	37111	shortestDistance	Reep1
chr6	86027697	86030709	3013	*	435	ENSMUSG00000030000	86028681	86124409	+	overlapStart	522	984	shortestDistance	Add2
chr6	86056536	86058361	1826	*	436	ENSMUSG00000030000	86028681	86124409	+	inside	28767	27855	shortestDistance	Add2
chr6	86061932	86064785	2854	*	437	ENSMUSG00000030000	86028681	86124409	+	inside	34677	33251	shortestDistance	Add2
chr6	86064857	86067815	2959	*	438	ENSMUSG00000030000	86028681	86124409	+	inside	37655	36176	shortestDistance	Add2
chr6	86879624	86880801	1178	*	439	ENSMUSG00000057230	86849517	87003223	+	inside	30695	30107	shortestDistance	Aak1
chr6	86914663	86916402	1740	*	440	ENSMUSG00000057230	86849517	87003223	+	inside	66015	65146	shortestDistance	Aak1
chr6	91152726	91153578	853	*	441	ENSMUSG00000034245	91156665	91174692	+	upstream	-3513	3087	shortestDistance	Hdac11
chr6	91244667	91245710	1044	*	442	ENSMUSG00000064080	91212455	91272540	+	inside	32733	26830	shortestDistance	Fbln2
chr6	91359994	91360949	956	*	443	ENSMUSG00000030093	91363981	91411363	-	downstream	50891	3032	shortestDistance	Wnt7a
chr6	91488698	91490069	1372	*	444	ENSMUSG00000030094	91489305	91515888	-	overlapEnd	26504	607	shortestDistance	Xpc
chr6	99668685	99670925	2241	*	445	ENSMUSG00000030068	99257484	99666797	-	upstream	-3008	1888	shortestDistance	NA
chr6	113025454	113026477	1024	*	446	ENSMUSG00000065309	113035843	113035934	-	downstream	9968	9366	shortestDistance	Gm23244
chr6	113857088	113858824	1737	*	447	ENSMUSG00000030302	113743831	114042613	-	inside	184657	113257	shortestDistance	Atp2b2
chr6	115913725	115914935	1211	*	448	ENSMUSG00000030323	115853470	115926699	+	inside	60860	11764	shortestDistance	Ift122
chr6	118010512	118018413	7902	*	449	ENSMUSG00000030134	118011438	118091546	+	overlapStart	3024	926	shortestDistance	Rasgef1a
chr6	118019461	118020421	961	*	450	ENSMUSG00000030134	118011438	118091546	+	inside	8503	8023	shortestDistance	Rasgef1a
chr6	120492147	120493917	1771	*	451	ENSMUSG00000094626	120488939	120493807	-	overlapStart	775	110	shortestDistance	Tmem121b
chr6	120797986	120798808	823	*	452	ENSMUSG00000019210	120794305	120822793	-	inside	24396	3681	shortestDistance	Atp6v1e1
chr6	122763601	122765345	1745	*	453	ENSMUSG00000003153	122727809	122801640	-	inside	37167	35792	shortestDistance	Slc2a3
chr6	122770012	122770781	770	*	454	ENSMUSG00000003153	122727809	122801640	-	inside	31244	30859	shortestDistance	Slc2a3
chr6	124767701	124769518	1818	*	455	ENSMUSG00000004267	124760053	124769673	-	inside	1063	155	shortestDistance	Eno2
chr6	126807917	126808653	737	*	456	ENSMUSG00000118420	126792449	126810644	-	inside	2359	1991	shortestDistance	Gm29788
chr6	127766727	127769794	3068	*	457	ENSMUSG00000030350	127689011	127769472	-	overlapStart	1212	322	shortestDistance	Prmt8
chr6	127766727	127769794	3068	*	457	ENSMUSG00000107219	127767542	127768905	+	includeFeature	718	815	shortestDistance	NA
chr6	128092588	128097213	4626	*	458	ENSMUSG00000030352	127961396	128143594	-	inside	48694	46381	shortestDistance	Tspan9
chr6	128092588	128097213	4626	*	458	ENSMUSG00000076327	128094917	128095026	-	includeFeature	126	2187	shortestDistance	NA
chr6	135388086	135389003	918	*	459	ENSMUSG00000030208	135362545	135383173	+	downstream	25999	4913	shortestDistance	Emp1
chr6	135862994	135864128	1135	*	460	ENSMUSG00000030209	135713233	136173511	-	inside	309950	149761	shortestDistance	Grin2b
chr6	136303654	136304467	814	*	461	ENSMUSG00000087878	136281227	136281416	+	downstream	22833	22238	shortestDistance	Gm26105
chr7	3460597	3461381	785	*	462	ENSMUSG00000107985	3451357	3475020	+	inside	9632	9240	shortestDistance	NA
chr7	4545657	4547742	2086	*	463	ENSMUSG00000004961	4539765	4547541	-	overlapStart	841	201	shortestDistance	Syt5
chr7	12802833	12804272	1440	*	464	ENSMUSG00000070822	12768090	12803635	-	overlapStart	83	637	shortestDistance	Zscan18
chr7	16108224	16113535	5312	*	465	ENSMUSG00000006024	16098458	16117975	+	inside	12422	4440	shortestDistance	Napa
chr10	75005468	75007966	2499	*	466	ENSMUSG00000009070	74957477	75032586	-	inside	25869	24620	shortestDistance	Rsph14
chr10	75005468	75007966	2499	*	466	ENSMUSG00000040009	74967177	75016907	+	inside	39540	8941	shortestDistance	Gnaz
chr7	16810676	16812119	1444	*	467	ENSMUSG00000048920	16809246	16816732	-	inside	5334	1430	shortestDistance	Fkrp
chr7	16932442	16934323	1882	*	468	ENSMUSG00000019370	16915379	16924114	-	upstream	-9268	8328	shortestDistance	Calm3
chr7	16956215	16958282	2068	*	469	ENSMUSG00000041141	16959679	16964607	+	upstream	-2431	1397	shortestDistance	Pnmal1
chr7	18922029	18923131	1103	*	470	ENSMUSG00000030411	18925888	18965319	+	upstream	-3308	2757	shortestDistance	Nova2
chr7	18923175	18924882	1708	*	471	ENSMUSG00000030411	18925888	18965319	+	upstream	-1860	1006	shortestDistance	Nova2
chr7	19176183	19178703	2521	*	472	ENSMUSG00000040811	19176421	19206482	+	overlapStart	1022	238	shortestDistance	Eml2
chr7	25006612	25011075	4464	*	473	ENSMUSG00000003378	25009849	25072346	-	overlapEnd	63502	1226	shortestDistance	Grik5
chr7	25244446	25247187	2742	*	474	ENSMUSG00000040857	25242561	25250761	-	inside	4945	1885	shortestDistance	Erf
chr7	27338914	27339731	818	*	475	ENSMUSG00000040488	27305136	27337692	-	upstream	-1630	1222	shortestDistance	Ltbp4
chr7	27396538	27397185	648	*	476	ENSMUSG00000011751	27356383	27447686	-	inside	50824	40155	shortestDistance	Sptbn4
chr7	29307020	29307740	721	*	477	ENSMUSG00000030584	29303951	29318243	+	inside	3429	3069	shortestDistance	Dpf1
chr7	31050282	31051453	1172	*	478	ENSMUSG00000036578	31042513	31051467	-	inside	599	14	shortestDistance	Fxyd7
chr7	31125000	31128279	3280	*	479	ENSMUSG00000019194	31116524	31127003	-	overlapStart	363	1276	shortestDistance	Scn1b
chr7	37337463	37338329	867	*	480	ENSMUSG00000043456	37318024	37773641	-	inside	435745	19439	shortestDistance	Zfp536
chr7	44320533	44322403	1871	*	481	ENSMUSG00000038738	44310253	44360572	+	inside	11215	10280	shortestDistance	Shank1
chr7	45058726	45059360	635	*	482	ENSMUSG00000007837	45053584	45062677	-	inside	3634	3317	shortestDistance	Prrg2
chr7	45232463	45234970	2508	*	483	ENSMUSG00000030796	45215753	45233644	+	overlapEnd	17963	1181	shortestDistance	Tead2
chr7	45232463	45234970	2508	*	483	ENSMUSG00000030798	45233632	45239115	-	overlapEnd	5399	1169	shortestDistance	Cd37
chr7	45367372	45368637	1266	*	484	ENSMUSG00000091510	45366163	45367948	+	overlapEnd	1841	576	shortestDistance	Mtag2
chr7	45367372	45368637	1266	*	484	ENSMUSG00000003872	45367891	45370583	-	overlapEnd	2579	519	shortestDistance	Lin7b
chr7	45367372	45368637	1266	*	484	ENSMUSG00000110070	45368177	45368704	+	overlapStart	-173	67	shortestDistance	NA
chr7	45698574	45700724	2151	*	485	ENSMUSG00000003273	45699843	45704682	+	overlapStart	-194	881	shortestDistance	Car11
chr7	45705154	45709018	3865	*	486	ENSMUSG00000059824	45705088	45710203	+	inside	1998	66	shortestDistance	Dbp
chr7	47131830	47133846	2017	*	487	ENSMUSG00000030854	47077795	47133684	-	overlapStart	846	162	shortestDistance	Ptpn5
chr7	49151089	49153572	2484	*	488	ENSMUSG00000052512	48908716	49610090	+	inside	243614	242373	shortestDistance	Nav2
chr7	49151089	49153572	2484	*	488	ENSMUSG00000108950	49122334	49159819	-	inside	7489	6247	shortestDistance	NA
chr1	9628660	9631542	2883	*	489	ENSMUSG00000079671	9560832	9631175	-	overlapStart	1074	367	shortestDistance	2610203C22Rik
chr7	49266795	49269633	2839	*	490	ENSMUSG00000052512	48908716	49610090	+	inside	359498	340457	shortestDistance	Nav2
chr7	55854991	55856394	1404	*	491	ENSMUSG00000030447	55841745	55932602	+	inside	13947	13246	shortestDistance	Cyfip1
chr7	57508299	57510725	2427	*	492	ENSMUSG00000055078	57407672	57510059	-	overlapStart	547	666	shortestDistance	Gabra5
chr7	57508299	57510725	2427	*	492	ENSMUSG00000033676	57419692	57828802	+	inside	89820	88607	shortestDistance	Gabrb3
chr7	58310336	58311343	1008	*	493	ENSMUSG00000077356	58148096	58148227	-	upstream	-162613	162109	shortestDistance	Gm26288
chr7	63554615	63557039	2425	*	494	ENSMUSG00000033510	63444751	63759028	+	inside	111076	109864	shortestDistance	Otud7a
chr7	63894467	63896654	2188	*	495	ENSMUSG00000052040	63886351	63938915	-	inside	43355	8116	shortestDistance	Klf13
chr7	63894467	63896654	2188	*	495	ENSMUSG00000098708	63896533	63899698	+	overlapStart	-973	121	shortestDistance	NA
chr7	64561274	64562961	1688	*	496	ENSMUSG00000030519	64501706	64753878	+	inside	60412	59568	shortestDistance	Apba2
chr7	64582860	64584691	1832	*	497	ENSMUSG00000030519	64501706	64753878	+	inside	82070	81154	shortestDistance	Apba2
chr7	64630807	64631513	707	*	498	ENSMUSG00000030519	64501706	64753878	+	inside	129454	122365	shortestDistance	Apba2
chr7	65092066	65093325	1260	*	499	ENSMUSG00000030518	64756091	65156570	-	inside	63874	63245	shortestDistance	Fam189a1
chr7	78717674	78718438	765	*	500	ENSMUSG00000059146	78175959	78738012	-	inside	19956	19574	shortestDistance	Ntrk3;E430016F16Rik
chr7	78718515	78719241	727	*	501	ENSMUSG00000059146	78175959	78738012	-	inside	19134	18771	shortestDistance	Ntrk3;E430016F16Rik
chr7	79518751	79522866	4116	*	502	ENSMUSG00000097023	79500026	79534403	+	inside	20782	11537	shortestDistance	Mir9-3hg
chr7	79518751	79522866	4116	*	502	ENSMUSG00000103831	79516882	79518761	+	overlapEnd	3926	10	shortestDistance	NA
chr7	82923036	82923776	741	*	503	ENSMUSG00000109106	82937936	82940688	-	downstream	17282	14160	shortestDistance	4933430H16Rik
chr7	84371829	84373282	1454	*	504	ENSMUSG00000015709	84246278	84410176	-	inside	37620	36894	shortestDistance	Arnt2
chr1	43179343	43180370	1028	*	505	ENSMUSG00000008136	43123074	43196984	-	inside	17128	16614	shortestDistance	Fhl2
chr10	79637309	79639034	1726	*	506	ENSMUSG00000020312	79618051	79637918	-	overlapStart	-254	609	shortestDistance	Shc2
chr10	79637309	79639034	1726	*	506	ENSMUSG00000111977	79637856	79639520	+	overlapStart	316	486	shortestDistance	NA
chr7	91088896	91091692	2797	*	507	ENSMUSG00000052572	90476672	92449247	+	inside	613622	612224	shortestDistance	Dlg2
chr7	99467935	99469249	1315	*	508	ENSMUSG00000035298	99466004	99474022	+	inside	2588	1931	shortestDistance	Klhl35
chr7	101420814	101422352	1539	*	509	ENSMUSG00000030653	101410886	101512819	+	inside	10697	9928	shortestDistance	Pde2a
chr7	101420814	101422352	1539	*	509	ENSMUSG00000110195	101421691	101512827	+	overlapStart	-108	661	shortestDistance	Pde2a
chr7	101481674	101484595	2922	*	510	ENSMUSG00000030653	101410886	101512819	+	inside	72248	28224	shortestDistance	Pde2a
chr7	101481674	101484595	2922	*	510	ENSMUSG00000110195	101421691	101512827	+	inside	61443	28232	shortestDistance	Pde2a
chr7	101513214	101515052	1839	*	511	ENSMUSG00000110195	101421691	101512827	+	downstream	92442	387	shortestDistance	Pde2a
chr7	105425593	105426879	1287	*	512	ENSMUSG00000030898	105425731	105470898	+	overlapStart	505	138	shortestDistance	Cckbr
chr7	105564758	105566469	1712	*	513	ENSMUSG00000037032	105558483	105581653	-	inside	16039	6275	shortestDistance	Apbb1
chr7	109009944	109013832	3889	*	514	ENSMUSG00000031028	108950338	109034460	+	inside	61550	20628	shortestDistance	Tub
chr7	111297773	111298350	578	*	515	ENSMUSG00000109808	111366298	111395608	+	upstream	-68236	67948	shortestDistance	NA
chr7	112201656	112204667	3012	*	516	ENSMUSG00000038244	112225856	112413106	+	upstream	-22694	21189	shortestDistance	Micalcl;Mical2
chr7	112221858	112223437	1580	*	517	ENSMUSG00000038244	112225856	112413106	+	upstream	-3208	2419	shortestDistance	Micalcl;Mical2
chr7	112223510	112225629	2120	*	518	ENSMUSG00000038244	112225856	112413106	+	upstream	-1286	227	shortestDistance	Micalcl;Mical2
chr7	113140338	113141784	1447	*	519	ENSMUSG00000110009	113100168	113142023	-	inside	962	239	shortestDistance	4930543E12Rik
chr7	113247529	113249166	1638	*	520	ENSMUSG00000055116	113207465	113314126	+	inside	40883	40064	shortestDistance	Arntl
chr7	113249488	113251639	2152	*	521	ENSMUSG00000055116	113207465	113314126	+	inside	43099	42023	shortestDistance	Arntl
chr7	117107139	117108592	1454	*	522	ENSMUSG00000108303	117229607	117278839	+	upstream	-121741	121015	shortestDistance	NA
chr7	126948602	126952700	4099	*	523	ENSMUSG00000095334	126942144	126952873	+	inside	8507	173	shortestDistance	NA
chr7	126948602	126952700	4099	*	523	ENSMUSG00000046378	126945567	126949582	-	overlapStart	-1069	980	shortestDistance	Asphd1
chr7	126948602	126952700	4099	*	523	ENSMUSG00000030683	126950563	126970606	+	overlapStart	88	1961	shortestDistance	Sez6l2
chr10	80574114	80575761	1648	*	524	ENSMUSG00000035397	80567124	80577321	-	inside	2383	1560	shortestDistance	Klf16
chr10	80773413	80774670	1258	*	525	ENSMUSG00000061589	80755206	80795461	+	inside	18836	18207	shortestDistance	Dot1l
chr7	140154757	140155666	910	*	526	ENSMUSG00000045733	140150628	140154877	-	overlapStart	-335	120	shortestDistance	Sprn
chr7	140477724	140478650	927	*	527	ENSMUSG00000110169	140478760	140479629	-	downstream	1442	110	shortestDistance	NA
chr7	144406605	144407898	1294	*	528	ENSMUSG00000037541	144001928	144424494	+	inside	405324	16596	shortestDistance	Shank2
chr7	144406605	144407898	1294	*	528	ENSMUSG00000085745	144368048	144406933	-	overlapStart	-319	328	shortestDistance	NA
chr7	144414235	144417627	3393	*	529	ENSMUSG00000037541	144001928	144424494	+	inside	414003	6867	shortestDistance	Shank2
chr8	4257354	4259091	1738	*	530	ENSMUSG00000048644	4257660	4259274	-	overlapEnd	1052	183	shortestDistance	Ctxn1
chr8	10527482	10529198	1717	*	531	ENSMUSG00000039057	10153911	10634742	+	inside	374429	105544	shortestDistance	Myo16
chr8	12982842	12984070	1229	*	532	ENSMUSG00000031442	12873806	13020905	+	inside	109650	36835	shortestDistance	Mcf2l
chr8	12984169	12986147	1979	*	533	ENSMUSG00000031442	12873806	13020905	+	inside	111352	34758	shortestDistance	Mcf2l
chr8	15496504	15497281	778	*	534	ENSMUSG00000109839	15537582	15538922	+	upstream	-40690	40301	shortestDistance	NA
chr8	16965087	16965737	651	*	535	ENSMUSG00000060924	15892537	17535586	-	inside	570174	569849	shortestDistance	Csmd1
chr1	45924764	45927014	2251	*	536	ENSMUSG00000025993	45908068	45926523	-	overlapStart	634	491	shortestDistance	Slc40a1
chr8	23740214	23741701	1488	*	537	ENSMUSG00000037492	23636019	24156585	+	inside	104939	104195	shortestDistance	Zmat4
chr8	25186851	25187410	560	*	538	ENSMUSG00000065954	25154552	25256588	-	inside	69458	32299	shortestDistance	Tacc1
chr8	25223858	25225197	1340	*	539	ENSMUSG00000065954	25154552	25256588	-	inside	32060	31391	shortestDistance	Tacc1
chr10	81251848	81254446	2599	*	540	ENSMUSG00000034949	81233155	81252123	+	overlapEnd	19992	275	shortestDistance	Zfr2
chr10	81251848	81254446	2599	*	540	ENSMUSG00000004933	81252935	81263365	+	overlapStart	212	1087	shortestDistance	Matk
chr8	34391938	34392493	556	*	541	ENSMUSG00000110178	34380544	34385828	-	upstream	-6388	6110	shortestDistance	NA
chr8	34393540	34394107	568	*	542	ENSMUSG00000110178	34380544	34385828	-	upstream	-7996	7712	shortestDistance	NA
chr8	34807339	34810395	3057	*	543	ENSMUSG00000031530	34807297	34819894	+	inside	1570	42	shortestDistance	Dusp4
chr8	39152746	39153299	554	*	544	ENSMUSG00000039530	39005845	39165114	+	inside	147177	11815	shortestDistance	Tusc3
chr8	67631894	67633688	1795	*	545	ENSMUSG00000104757	67629014	67629106	-	upstream	-3685	2788	shortestDistance	NA
chr8	68830612	68831535	924	*	546	ENSMUSG00000031864	68793929	68831667	+	inside	37145	132	shortestDistance	Ints10
chr1	46963106	46964151	1046	*	547	ENSMUSG00000100160	46896583	46896879	-	upstream	-66749	66227	shortestDistance	NA
chr8	70684009	70685511	1503	*	548	ENSMUSG00000031848	70673248	70678752	+	downstream	11512	5257	shortestDistance	Lsm4
chr8	70792627	70793118	492	*	549	ENSMUSG00000031833	70778117	70805054	-	inside	12182	11936	shortestDistance	Mast3
chr1	47193422	47194158	737	*	550	ENSMUSG00000101447	47153461	47189071	+	downstream	40329	4351	shortestDistance	NA
chr8	86712061	86713799	1739	*	551	ENSMUSG00000047866	86624043	86723873	+	inside	88887	10074	shortestDistance	Lonp2
chr8	95697469	95698435	967	*	552	ENSMUSG00000036564	95676980	95715119	+	inside	20972	16684	shortestDistance	Ndrg4
chr8	104410999	104412526	1528	*	553	ENSMUSG00000035770	104417680	104443047	-	downstream	31285	5154	shortestDistance	Dync1li2
chr8	120549939	120552021	2083	*	554	ENSMUSG00000092329	119910841	124345722	+	inside	640139	639098	shortestDistance	NA
chr8	120549939	120552021	2083	*	554	ENSMUSG00000031822	120228456	120581390	+	inside	322524	29369	shortestDistance	Gse1
chr8	122355271	122356172	902	*	555	ENSMUSG00000092329	119910841	124345722	+	inside	2444881	1989550	shortestDistance	NA
chr8	122750123	122752531	2409	*	556	ENSMUSG00000092329	119910841	124345722	+	inside	2840486	1593191	shortestDistance	NA
chr8	122750123	122752531	2409	*	556	ENSMUSG00000110523	122724948	122752325	-	overlapStart	998	206	shortestDistance	NA
chr8	123233555	123236227	2673	*	557	ENSMUSG00000092329	119910841	124345722	+	inside	3324050	1109495	shortestDistance	NA
chr8	123233555	123236227	2673	*	557	ENSMUSG00000033594	123229801	123236233	-	inside	1342	6	shortestDistance	Spata2l
chr8	123233555	123236227	2673	*	557	ENSMUSG00000110505	123230799	123242160	+	inside	4092	2756	shortestDistance	NA
chr8	123233555	123236227	2673	*	557	ENSMUSG00000097637	123235091	123242359	+	overlapStart	-200	1136	shortestDistance	4933417D19Rik
chr8	123411617	123412536	920	*	558	ENSMUSG00000092329	119910841	124345722	+	inside	3501235	933186	shortestDistance	NA
chr8	123411617	123412536	920	*	558	ENSMUSG00000062380	123411424	123422015	+	inside	652	193	shortestDistance	Tubb3
chr8	123879087	123880367	1281	*	559	ENSMUSG00000092329	119910841	124345722	+	inside	3968886	465355	shortestDistance	NA
chr8	123880539	123882076	1538	*	560	ENSMUSG00000092329	119910841	124345722	+	inside	3970467	463646	shortestDistance	NA
chr8	123882329	123884908	2580	*	561	ENSMUSG00000092329	119910841	124345722	+	inside	3972777	460814	shortestDistance	NA
chr8	123885113	123886510	1398	*	562	ENSMUSG00000092329	119910841	124345722	+	inside	3974971	459212	shortestDistance	NA
chr8	123891184	123893008	1825	*	563	ENSMUSG00000092329	119910841	124345722	+	inside	3981255	452714	shortestDistance	NA
chr8	123891184	123893008	1825	*	563	ENSMUSG00000031972	123891769	123894751	-	overlapEnd	2655	585	shortestDistance	Acta1
chr8	124388608	124391229	2622	*	564	ENSMUSG00000050751	124369049	124439658	-	inside	49740	19559	shortestDistance	Pgbd5
chr8	124516761	124517687	927	*	565	ENSMUSG00000031979	124520767	124552008	+	upstream	-3543	3080	shortestDistance	Cog2
chr8	125897643	125898899	1257	*	566	ENSMUSG00000060212	125751508	125898317	-	overlapStart	46	582	shortestDistance	Pcnx2
chr8	125897643	125898899	1257	*	566	ENSMUSG00000100812	125897914	125908144	+	overlapStart	357	271	shortestDistance	A730098A19Rik
chr10	87492047	87493643	1597	*	567	ENSMUSG00000020052	87490819	87493660	-	inside	815	17	shortestDistance	Ascl1
chr9	7950732	7951531	800	*	568	ENSMUSG00000053110	7931999	8004596	-	inside	53464	18733	shortestDistance	Yap1
chr9	18292235	18293065	831	*	569	ENSMUSG00000001774	18292125	18317442	+	inside	525	110	shortestDistance	Chordc1
chr10	90679330	90680125	796	*	570	ENSMUSG00000058589	89873509	90973300	+	inside	806219	293175	shortestDistance	Anks1b
chr10	90684686	90685702	1017	*	571	ENSMUSG00000058589	89873509	90973300	+	inside	811685	287598	shortestDistance	Anks1b
chr9	36942343	36943595	1253	*	572	ENSMUSG00000035934	36890982	37147407	-	inside	204438	51361	shortestDistance	Pknox2
chr9	36943662	36945959	2298	*	573	ENSMUSG00000035934	36890982	37147407	-	inside	202597	52680	shortestDistance	Pknox2
chr9	36946152	36947365	1214	*	574	ENSMUSG00000035934	36890982	37147407	-	inside	200649	55170	shortestDistance	Pknox2
chr10	90720523	90721619	1097	*	575	ENSMUSG00000058589	89873509	90973300	+	inside	847562	251681	shortestDistance	Anks1b
chr10	90721878	90725233	3356	*	576	ENSMUSG00000058589	89873509	90973300	+	inside	850047	248067	shortestDistance	Anks1b
chr9	44048105	44049945	1841	*	577	ENSMUSG00000032011	44043384	44048579	+	overlapEnd	5641	474	shortestDistance	Thy1
chr1	51514293	51515186	894	*	578	ENSMUSG00000099413	51507086	51596718	-	inside	81978	7207	shortestDistance	Gm17767
chr9	44320452	44321945	1494	*	579	ENSMUSG00000032120	44309237	44320285	-	upstream	-913	167	shortestDistance	C2cd2l
chr9	44903648	44904573	926	*	580	ENSMUSG00000080358	44897865	44897982	+	downstream	6245	5666	shortestDistance	Gm26249
chr9	46389843	46392011	2169	*	581	ENSMUSG00000110864	46337931	46384755	+	downstream	52996	5088	shortestDistance	NA
chr9	46702029	46703030	1002	*	582	ENSMUSG00000111783	46713233	46714158	-	downstream	11628	10203	shortestDistance	Gm8863
chr9	46783414	46785626	2213	*	583	ENSMUSG00000111236	46830339	46837616	+	upstream	-45819	44713	shortestDistance	NA
chr9	47738811	47741415	2605	*	584	ENSMUSG00000032076	47530173	47858115	+	inside	209940	116700	shortestDistance	Cadm1
chr9	51238205	51239034	830	*	585	ENSMUSG00000032053	51213708	51240080	+	inside	24912	1046	shortestDistance	Pou2af1
chr9	56636509	56637437	929	*	586	ENSMUSG00000049556	56618475	56796468	-	inside	159495	18034	shortestDistance	Lingo1
chr9	56637811	56640684	2874	*	587	ENSMUSG00000049556	56618475	56796468	-	inside	157220	19336	shortestDistance	Lingo1
chr9	56642976	56644255	1280	*	588	ENSMUSG00000049556	56618475	56796468	-	inside	152852	24501	shortestDistance	Lingo1
chr9	56654188	56658012	3825	*	589	ENSMUSG00000049556	56618475	56796468	-	inside	140368	35713	shortestDistance	Lingo1
chr9	56660995	56662333	1339	*	590	ENSMUSG00000049556	56618475	56796468	-	inside	134804	42520	shortestDistance	Lingo1
chr9	56665758	56668094	2337	*	591	ENSMUSG00000049556	56618475	56796468	-	inside	129542	47283	shortestDistance	Lingo1
chr9	56681697	56684375	2679	*	592	ENSMUSG00000049556	56618475	56796468	-	inside	113432	63222	shortestDistance	Lingo1
chr9	56685428	56686708	1281	*	593	ENSMUSG00000049556	56618475	56796468	-	inside	110400	66953	shortestDistance	Lingo1
chr9	56686963	56688038	1076	*	594	ENSMUSG00000049556	56618475	56796468	-	inside	108968	68488	shortestDistance	Lingo1
chr9	56752845	56754222	1378	*	595	ENSMUSG00000049556	56618475	56796468	-	inside	42934	42246	shortestDistance	Lingo1
chr9	56795886	56797694	1809	*	596	ENSMUSG00000049556	56618475	56796468	-	overlapStart	-322	582	shortestDistance	Lingo1
chr9	58437716	58440031	2316	*	597	ENSMUSG00000097651	58455122	58469635	+	upstream	-16248	15091	shortestDistance	4930461G14Rik
chr9	58467600	58469005	1406	*	598	ENSMUSG00000097651	58455122	58469635	+	inside	13180	630	shortestDistance	4930461G14Rik
chr9	58554191	58556603	2413	*	599	ENSMUSG00000035914	58524298	58555437	-	overlapStart	40	1166	shortestDistance	Cd276
chr9	58554191	58556603	2413	*	599	ENSMUSG00000103486	58554799	58555829	+	includeFeature	598	608	shortestDistance	NA
chr9	62451483	62454210	2728	*	600	ENSMUSG00000041729	62419492	62537044	-	inside	84198	31991	shortestDistance	Coro2b
chr9	63792580	63796076	3497	*	601	ENSMUSG00000111137	63801193	63801797	-	downstream	7469	5117	shortestDistance	Gm2553
chr9	70140381	70141607	1227	*	602	ENSMUSG00000032224	70088511	70142560	-	inside	1566	953	shortestDistance	Fam81a
chr9	70997950	70998804	855	*	603	ENSMUSG00000032207	70798128	70952226	-	upstream	-46151	45724	shortestDistance	Lipc
chr9	70999128	71000358	1231	*	604	ENSMUSG00000032207	70798128	70952226	-	upstream	-47517	46902	shortestDistance	Lipc
chr9	71076230	71078202	1973	*	605	ENSMUSG00000032204	71110659	71168682	-	downstream	91466	32457	shortestDistance	Aqp9
chr9	75194977	75197618	2642	*	606	ENSMUSG00000034593	75071015	75223688	+	inside	125283	26070	shortestDistance	Myo5a
chr9	75253526	75254940	1415	*	607	ENSMUSG00000033590	75232020	75305451	+	inside	22213	21506	shortestDistance	Myo5c
chr9	77251192	77252444	1253	*	608	ENSMUSG00000032355	77102081	77352969	-	inside	101151	100525	shortestDistance	Mlip
chr9	96729223	96731055	1833	*	609	ENSMUSG00000040433	96682770	96752831	-	inside	22692	21776	shortestDistance	Zbtb38
chr9	96731210	96733451	2242	*	610	ENSMUSG00000040433	96682770	96752831	-	inside	20501	19380	shortestDistance	Zbtb38
chr9	106289268	106290818	1551	*	611	ENSMUSG00000023345	106281061	106350521	+	inside	8982	8207	shortestDistance	Poc1a
chr9	106292042	106294858	2817	*	612	ENSMUSG00000023345	106281061	106350521	+	inside	12389	10981	shortestDistance	Poc1a
chr9	106298631	106300490	1860	*	613	ENSMUSG00000023345	106281061	106350521	+	inside	18499	17570	shortestDistance	Poc1a
chr9	106417096	106417952	857	*	614	ENSMUSG00000048758	106429454	106431568	+	upstream	-11930	11502	shortestDistance	Rpl29
chr9	106656303	106657528	1226	*	615	ENSMUSG00000023192	106643095	106656082	-	upstream	-834	221	shortestDistance	Grm2
chr9	106663258	106666634	3377	*	616	ENSMUSG00000040813	106658746	106685927	-	inside	20981	4512	shortestDistance	Tex264
chr9	107254598	107256111	1514	*	617	ENSMUSG00000032577	107254927	107289877	-	overlapEnd	34523	329	shortestDistance	Mapkapk3
chr9	107258637	107259744	1108	*	618	ENSMUSG00000032577	107254927	107289877	-	inside	30687	3710	shortestDistance	Mapkapk3
chr9	107260133	107261532	1400	*	619	ENSMUSG00000032577	107254927	107289877	-	inside	29045	5206	shortestDistance	Mapkapk3
chr9	107934929	107938104	3176	*	620	ENSMUSG00000102377	107935077	107936394	-	includeFeature	-122	148	shortestDistance	NA
chr9	107934929	107938104	3176	*	620	ENSMUSG00000032936	107935674	107949691	+	overlapStart	842	745	shortestDistance	Camkv
chr9	108127913	108129929	2017	*	621	ENSMUSG00000032589	108096022	108190384	-	inside	61463	31891	shortestDistance	Bsn
chr9	108136263	108139768	3506	*	622	ENSMUSG00000032589	108096022	108190384	-	inside	52368	40241	shortestDistance	Bsn
chr9	108136263	108139768	3506	*	622	ENSMUSG00000102224	108133718	108138567	+	overlapEnd	4298	1201	shortestDistance	4930447F24Rik
chr9	108586643	108590075	3433	*	623	ENSMUSG00000006675	108578862	108597667	-	inside	9308	7592	shortestDistance	P4htm
chr9	108586643	108590075	3433	*	623	ENSMUSG00000115688	108587052	108589545	+	includeFeature	1307	409	shortestDistance	NA
chr10	98960194	98962191	1998	*	624	ENSMUSG00000019943	98914406	99026143	+	inside	46786	45788	shortestDistance	Atp2b1
chr9	112859659	112860874	1216	*	625	ENSMUSG00000110996	113070983	113123029	-	downstream	262763	210109	shortestDistance	Gm36251
chr9	113506509	113507746	1238	*	626	ENSMUSG00000109890	113496746	113611783	-	inside	104655	9763	shortestDistance	AU023762
chr9	113507886	113508872	987	*	627	ENSMUSG00000109890	113496746	113611783	-	inside	103404	11140	shortestDistance	AU023762
chr9	121385429	121388075	2647	*	628	ENSMUSG00000032536	121297502	121474918	+	inside	89250	86843	shortestDistance	Trak1
chr9	121639385	121642555	3171	*	629	ENSMUSG00000032530	121577843	121642096	-	overlapStart	1126	459	shortestDistance	Lyzl4
chr10	103367710	103369011	1302	*	630	ENSMUSG00000019894	103367783	103419377	+	overlapStart	577	73	shortestDistance	Slc6a15
chr9	122568539	122569908	1370	*	631	ENSMUSG00000097736	122572499	122679596	+	upstream	-3275	2591	shortestDistance	9530059O14Rik
chr9	122571118	122572142	1025	*	632	ENSMUSG00000097736	122572499	122679596	+	upstream	-869	357	shortestDistance	9530059O14Rik
chr10	109640737	109641981	1245	*	633	ENSMUSG00000112260	109648779	109649538	+	upstream	-7420	6798	shortestDistance	NA
chrX	140505999	140506932	934	*	634	ENSMUSG00000031432	140456613	140476140	+	downstream	49853	29859	shortestDistance	Prps1
chrX	158615341	158616949	1609	*	635	ENSMUSG00000084210	158503317	158503901	-	upstream	-112244	111440	shortestDistance	NA
chrX	160586889	160588545	1657	*	636	ENSMUSG00000031295	160502166	160598878	+	inside	85551	10333	shortestDistance	Phka2
chr10	116403110	116403849	740	*	637	ENSMUSG00000020154	116275523	116389535	+	downstream	127957	13575	shortestDistance	Ptprb
chr10	118746907	118747888	982	*	638	ENSMUSG00000112535	118718146	118719428	-	upstream	-27970	27479	shortestDistance	NA
chr10	122855919	122857147	1229	*	639	ENSMUSG00000034613	122678762	122945795	+	inside	177771	88648	shortestDistance	Ppm1h
chr10	127162791	127163568	778	*	640	ENSMUSG00000006731	127165225	127172330	+	upstream	-2045	1657	shortestDistance	B4galnt1
chr10	127353468	127356122	2655	*	641	ENSMUSG00000112426	127332391	127370406	+	inside	22404	14284	shortestDistance	NA
chr10	127353468	127356122	2655	*	641	ENSMUSG00000047492	127348857	127354411	-	overlapStart	-384	943	shortestDistance	Inhbe
chr10	127510974	127512592	1619	*	642	ENSMUSG00000040287	127501686	127508823	+	downstream	10097	2151	shortestDistance	Stac3
chr11	3773914	3775422	1509	*	643	ENSMUSG00000020435	3703731	3863903	-	inside	89235	70183	shortestDistance	Osbp2
chr11	5060902	5063612	2711	*	644	ENSMUSG00000034201	5054132	5065327	-	inside	3070	1715	shortestDistance	Gas2l1
chr11	6000916	6003496	2581	*	645	ENSMUSG00000057897	5969644	6066362	-	inside	64156	31272	shortestDistance	Camk2b
chr11	6067977	6068470	494	*	646	ENSMUSG00000057897	5969644	6066362	-	upstream	-1862	1615	shortestDistance	Camk2b
chr11	6964863	6966984	2122	*	647	ENSMUSG00000020431	7063489	7178506	+	upstream	-97565	96505	shortestDistance	Adcy1
chr11	22880755	22881757	1003	*	648	ENSMUSG00000098650	22834744	22982090	-	inside	100834	46011	shortestDistance	NA
chr11	24073285	24077640	4356	*	649	ENSMUSG00000055010	24048955	24075054	-	overlapStart	-408	1769	shortestDistance	NA
chr11	24073285	24077640	4356	*	649	ENSMUSG00000085167	24076559	24077367	+	includeFeature	-1097	273	shortestDistance	NA
chr11	24087130	24088628	1499	*	650	ENSMUSG00000000861	24078056	24174123	+	inside	9823	9074	shortestDistance	Bcl11a
chr11	24102903	24103848	946	*	651	ENSMUSG00000000861	24078056	24174123	+	inside	25320	24847	shortestDistance	Bcl11a
chr11	24102903	24103848	946	*	651	ENSMUSG00000086612	24099688	24115405	-	inside	12029	3215	shortestDistance	NA
chr11	24123287	24123847	561	*	652	ENSMUSG00000000861	24078056	24174123	+	inside	45511	45231	shortestDistance	Bcl11a
chr11	29766404	29767410	1007	*	653	ENSMUSG00000044072	29743048	30026033	-	inside	259126	23356	shortestDistance	Eml6
chr11	30372086	30373014	929	*	654	ENSMUSG00000040919	30426006	30471827	-	downstream	99277	52992	shortestDistance	4930505A04Rik
chr11	31704002	31704814	813	*	655	ENSMUSG00000103635	31698648	31699012	+	downstream	5760	4990	shortestDistance	NA
chr11	35261899	35262831	933	*	656	ENSMUSG00000056427	35121224	35708507	+	inside	141141	140675	shortestDistance	Slit3
chr11	37234949	37238074	3126	*	657	ENSMUSG00000049336	36006656	37235964	-	overlapStart	-548	1015	shortestDistance	Tenm2
chr11	38861052	38862067	1016	*	658	ENSMUSG00000070249	38798171	38798277	-	upstream	-63283	62775	shortestDistance	Gm23520
chr11	40554602	40555491	890	*	659	ENSMUSG00000082390	40569317	40570525	-	downstream	15479	13826	shortestDistance	Gm12136
chr11	40555808	40556379	572	*	660	ENSMUSG00000082390	40569317	40570525	-	downstream	14431	12938	shortestDistance	Gm12136
chr11	40783852	40785518	1667	*	661	ENSMUSG00000020326	40748552	40755311	-	upstream	-29374	28541	shortestDistance	Ccng1
chr1	60846047	60846731	685	*	662	ENSMUSG00000102549	60880338	60881738	+	upstream	-33949	33607	shortestDistance	NA
chr11	58947667	58948554	888	*	663	ENSMUSG00000056895	58948920	58949533	+	upstream	-810	366	shortestDistance	H2bu2
chr11	59308188	59309067	880	*	664	ENSMUSG00000000126	59306928	59333552	+	inside	1700	1260	shortestDistance	Wnt9a
chr1	63204404	63205026	623	*	665	ENSMUSG00000046856	63182691	63214543	-	inside	9828	9517	shortestDistance	Gpr1
chr1	63204404	63205026	623	*	665	ENSMUSG00000086730	63200313	63207967	+	inside	4402	2941	shortestDistance	NA
chr1	13188699	13189726	1028	*	666	ENSMUSG00000005886	13139105	13374083	-	inside	184871	49594	shortestDistance	Ncoa2
chr11	69340160	69341889	1730	*	667	ENSMUSG00000043419	69340461	69342641	+	overlapStart	563	301	shortestDistance	Rnf227
chr11	75172719	75174373	1655	*	668	ENSMUSG00000085609	75172560	75177633	+	inside	986	159	shortestDistance	NA
chr11	75172719	75174373	1655	*	668	ENSMUSG00000065590	75173388	75173478	+	includeFeature	158	669	shortestDistance	Mir212
chr11	75172719	75174373	1655	*	668	ENSMUSG00000065537	75173682	75173747	+	includeFeature	-136	626	shortestDistance	Mir132
chr11	76259100	76260745	1646	*	669	ENSMUSG00000020844	76257198	76399140	-	inside	139218	1902	shortestDistance	Nxn
chr11	77492580	77493235	656	*	670	ENSMUSG00000011877	77493562	77507786	+	upstream	-654	327	shortestDistance	Git1
chr11	80479868	80485264	5397	*	671	ENSMUSG00000048895	80477023	80481184	+	overlapEnd	5543	1316	shortestDistance	Cdk5r1
chr11	80479868	80485264	5397	*	671	ENSMUSG00000035441	80482126	80780025	-	overlapEnd	297459	2258	shortestDistance	Myo1d
chr11	80485421	80490825	5405	*	672	ENSMUSG00000035441	80482126	80780025	-	inside	291902	3295	shortestDistance	Myo1d
chr11	80504339	80506254	1916	*	673	ENSMUSG00000035441	80482126	80780025	-	inside	274729	22213	shortestDistance	Myo1d
chr11	80621725	80623540	1816	*	674	ENSMUSG00000035441	80482126	80780025	-	inside	157393	139599	shortestDistance	Myo1d
chr11	81966801	81968020	1220	*	675	ENSMUSG00000020704	80880169	81968457	-	inside	1047	437	shortestDistance	Asic2
chr11	84067294	84068966	1673	*	676	ENSMUSG00000018648	84048041	84069261	-	inside	1131	295	shortestDistance	Dusp14
chr11	84073393	84074067	675	*	677	ENSMUSG00000018648	84048041	84069261	-	upstream	-4469	4132	shortestDistance	Dusp14
chr1	72870379	72872440	2062	*	678	ENSMUSG00000026185	72857932	72874884	-	inside	3474	2444	shortestDistance	Igfbp5
chr11	93565243	93565791	549	*	679	ENSMUSG00000056158	93098028	93601749	+	inside	467489	35958	shortestDistance	Car10
chr11	94472502	94473963	1462	*	680	ENSMUSG00000020866	94408391	94474198	-	inside	966	235	shortestDistance	Cacna1g
chr11	97558897	97562168	3272	*	681	ENSMUSG00000038453	97509340	97576186	-	inside	15654	14018	shortestDistance	Srcin1
chr11	98019484	98021022	1539	*	682	ENSMUSG00000020882	98001508	98023034	-	inside	2781	2012	shortestDistance	Cacnb1
chr11	98332757	98335134	2378	*	683	ENSMUSG00000038255	98325415	98329648	-	upstream	-4298	3109	shortestDistance	Neurod2
chr11	100311776	100312609	834	*	684	ENSMUSG00000035530	100319885	100322096	+	upstream	-7693	7276	shortestDistance	Eif1
chr11	100312694	100313692	999	*	685	ENSMUSG00000035530	100319885	100322096	+	upstream	-6692	6193	shortestDistance	Eif1
chr11	100333363	100334621	1259	*	686	ENSMUSG00000017165	100334407	100336996	+	overlapStart	-415	214	shortestDistance	Gast
chr11	102085432	102088864	3433	*	687	ENSMUSG00000017314	102057015	102088515	-	overlapStart	1367	349	shortestDistance	Mpp2
chr11	102393493	102397409	3917	*	688	ENSMUSG00000006575	102393403	102402555	+	inside	2048	90	shortestDistance	Rundc3a
chr11	103662002	103662745	744	*	689	ENSMUSG00000046215	103649570	103650579	+	downstream	12804	11423	shortestDistance	Rprml
chr1	74849444	74852164	2721	*	690	ENSMUSG00000089964	74850895	74879953	+	overlapStart	-91	1269	shortestDistance	Gm16582
chr11	104254271	104255593	1323	*	691	ENSMUSG00000018411	104231390	104332090	+	inside	23542	22881	shortestDistance	Mapt
chr11	104254271	104255593	1323	*	691	ENSMUSG00000085134	104250902	104259361	-	inside	4429	3369	shortestDistance	NA
chr1	74858705	74859498	794	*	692	ENSMUSG00000089964	74850895	74879953	+	inside	8207	7810	shortestDistance	Gm16582
chr11	114198779	114199331	553	*	693	ENSMUSG00000078600	114198258	114199199	+	overlapEnd	797	132	shortestDistance	1700092K14Rik
chr11	115399806	115401562	1757	*	694	ENSMUSG00000018858	115403752	115412674	+	upstream	-3068	2190	shortestDistance	Mrpl58
chr11	117016810	117018502	1693	*	695	ENSMUSG00000086902	117035078	117040193	-	downstream	22537	16576	shortestDistance	NA
chr11	118751167	118751957	791	*	696	ENSMUSG00000025576	118489762	118911597	-	inside	160035	159640	shortestDistance	Rbfox3
chr11	118771036	118774356	3321	*	697	ENSMUSG00000025576	118489762	118911597	-	inside	138901	137241	shortestDistance	Rbfox3
chr11	118883580	118886481	2902	*	698	ENSMUSG00000025576	118489762	118911597	-	inside	26567	25116	shortestDistance	Rbfox3
chr11	119935245	119937373	2129	*	699	ENSMUSG00000085207	119935803	119942698	-	overlapEnd	6389	558	shortestDistance	NA
chr11	119938067	119939888	1822	*	700	ENSMUSG00000085207	119935803	119942698	-	inside	3720	2264	shortestDistance	NA
chr11	119938067	119939888	1822	*	700	ENSMUSG00000086924	119938511	119942074	+	overlapStart	467	444	shortestDistance	NA
chr11	119940133	119942696	2564	*	701	ENSMUSG00000085207	119935803	119942698	-	inside	1284	2	shortestDistance	NA
chr11	119940133	119942696	2564	*	701	ENSMUSG00000086924	119938511	119942074	+	overlapEnd	2903	622	shortestDistance	NA
